# Supplementary material for: Trial registration, publication rate and characteristics in the research field of otology: A cross-sectional study
Source: PLoS One. 2019 Jul 10;14(7):e0219458. doi: 10.1371/journal.pone.0219458 (PMC6619790; doi:10.1371/journal.pone.0219458)
Supplement: S1 Dataset — (XLSX) [file pone.0219458.s001.xlsx]

## Sheet: Dataset
Topic	Rank	NCT Number	Title	Recruitment	Study Results	Conditions	Interventions	Sponsor/Collaborators	Gender	Age	Phases	Enrollment	Funded By	Study Types	Study Designs	Other IDs	First Received	Start Date	Completion Date	Last Updated	Last Verified	Results First Received	Acronym	Primary completion date	Outcome Measures	URL
Deafness	241	NCT00000361	Autoimmunity in Inner Ear Disease	Terminated	No Results Available	Hearing Loss, Sensorineural	Drug: Corticosteroids|Drug: Methotrexate	National Institute on Deafness and Other Communication Disorders (NIDCD)	Both	18 Years to 70 Years (Adult, Senior)	Phase 3	99999	NIH	Interventional	Allocation: Randomized|Endpoint Classification: Efficacy Study|Intervention Model: Parallel Assignment|Masking: Double-Blind|Primary Purpose: Treatment	NIDCD-1158|U01DC003209	November 2, 1999	1998-03-01	2002-11-01	April 21, 2006	2006-04-01	No Study Results Posted	null	null		https://ClinicalTrials.gov/show/NCT00000361
Ear Diseases	152	NCT00000363	Acute Otitis Media: Adjuvant Therapy to Improve Outcome	Completed	No Results Available	Otitis Media	Drug: Antihistamine|Drug: Corticosteroid	National Institute on Deafness and Other Communication Disorders (NIDCD)	Both	2 Months to 1 Year (Child)	Phase 3	99999	NIH	Interventional	Allocation: Randomized|Endpoint Classification: Efficacy Study|Masking: Double-Blind|Primary Purpose: Treatment	NIDCD-1160|R01DC002620-04	November 2, 1999	null	2001-06-01	April 21, 2006	2006-04-01	No Study Results Posted	null	null		https://ClinicalTrials.gov/show/NCT00000363
Ear Diseases	151	NCT00001605	Vaccination for Middle Ear Infection	Completed	No Results Available	Otitis Media	Biological: Nontypeable Haemophilus influenzae	National Institute on Deafness and Other Communication Disorders (NIDCD)|National Institutes of Health Clinical Center (CC)	Both	Child, Adult, Senior	Phase 1	40	NIH	Interventional	Endpoint Classification: Safety Study|Primary Purpose: Treatment	970114|97-DC-0114	November 3, 1999	1997-05-01	2001-04-01	March 3, 2008	2000-04-01	No Study Results Posted	null	null		https://ClinicalTrials.gov/show/NCT00001605
Ear Diseases	263	NCT00004366	Pilot Study of Vestibular Rehabilitation Training for Panic Disorder With Vestibular Dysfunction	Completed	No Results Available	Vestibular Diseases|Agoraphobia|Panic Disorder	Procedure: Physical therapy	National Center for Research Resources (NCRR)|University of Pittsburgh|Office of Rare Diseases (ORD)	Both	Child, Adult, Senior	99999	20	NIH|Other	Interventional	Endpoint Classification: Efficacy Study|Primary Purpose: Educational/Counseling/Training	199/11944|UPITTS-11760S-950866|11760S-950866	October 18, 1999	1995-08-01	2000-05-01	June 23, 2005	June 2000	No Study Results Posted	null	null		https://ClinicalTrials.gov/show/NCT00004366
Deafness	315	NCT00004437	Phase II Study of the Multichannel Auditory Brain Stem Implant for Deafness Following Surgery for Neurofibromatosis 2	Completed	No Results Available	Neurofibromatosis 2	Device: Multichannel Auditory Brain Stem Implant	FDA Office of Orphan Products Development|Cochlear	Both	12 Years and older (Child, Adult, Senior)	Phase 2	99999	U.S. Fed|Industry	Interventional	Primary Purpose: Treatment	199/13400|CC-FDR001283	October 18, 1999	1999-10-01	2000-10-01	March 24, 2015	January 2001	No Study Results Posted	null	null		https://ClinicalTrials.gov/show/NCT00004437
Ear Diseases	150	NCT00010465	Nervous System Manipulation and Botanicals for the Treatment of Recurrent Ear Infections in Children	Completed	No Results Available	Otitis Media	Procedure: Craniosacral Osteopathic Manipulative Treatment|Drug: Botanicals	National Center for Complementary and Integrative Health (NCCIH)	Both	12 Months to 60 Months (Child)	Phase 2	99999	NIH	Interventional	Allocation: Randomized|Masking: Double-Blind|Primary Purpose: Treatment	P50AT000008-01P1|1P50AT000008-01	February 2, 2001	null	2002-12-01	March 21, 2013	March 2013	No Study Results Posted	null	2002-12-01		https://ClinicalTrials.gov/show/NCT00010465
Ear Diseases	686	NCT00013390	Evaluation of Treatment Methods for Clinically Significant Tinnitus	Completed	No Results Available	Tinnitus	Procedure: Tinnitus Masking|Procedure: Tinnitus Retraining Therapy	VA Office of Research and Development	Both	18 Years and older (Adult, Senior)	Phase 2	200	U.S. Fed	Interventional	Allocation: Randomized|Endpoint Classification: Efficacy Study|Intervention Model: Single Group Assignment|Masking: Open Label|Primary Purpose: Treatment	C1995R	March 14, 2001	1999-10-01	2002-09-01	May 17, 2011	May 2011	No Study Results Posted	null	2002-09-01	Tinnitus Severity Index	https://ClinicalTrials.gov/show/NCT00013390
Deafness	116	NCT00013416	Measurement and Prediction of Outcomes of Amplification	Completed	No Results Available	Hearing Impaired	Procedure: Hearing	VA Office of Research and Development	Both	60 Years and older (Adult, Senior)	Phase 2	120	U.S. Fed	Interventional	Allocation: Randomized|Endpoint Classification: Efficacy Study|Intervention Model: Single Group Assignment|Masking: Open Label|Primary Purpose: Treatment	C2002R	March 14, 2001	1999-10-01	2002-09-01	January 20, 2009	January 2001	No Study Results Posted	null	null		https://ClinicalTrials.gov/show/NCT00013416
Deafness	137	NCT00013455	Quantifying Auditory Perceptual Learning Following Hearing Aid Fitting	Completed	No Results Available	Hearing Loss	Device: Hearing	VA Office of Research and Development	Both	18 Years and older (Adult, Senior)	Phase 2	48	U.S. Fed	Interventional	Allocation: Randomized|Endpoint Classification: Efficacy Study|Intervention Model: Single Group Assignment|Masking: Open Label|Primary Purpose: Diagnostic	C2236R	March 14, 2001	2000-08-01	2003-08-01	January 20, 2009	May 2002	No Study Results Posted	null	null		https://ClinicalTrials.gov/show/NCT00013455
Ear Diseases	149	NCT00016497	Adenoidectomy for Otitis Media in 2-3 Year Old Children	Terminated	No Results Available	Otitis Media With Effusion	Procedure: bilateral myringotomy|Procedure: bilateral myringotomy and tubes|Procedure: adenoidectomy	National Institute on Deafness and Other Communication Disorders (NIDCD)	Both	24 Months to 47 Months (Child)	Phase 3	99999	NIH	Interventional	Allocation: Randomized|Endpoint Classification: Efficacy Study|Intervention Model: Parallel Assignment|Primary Purpose: Treatment	NIDCD1RO1DC035-04	May 10, 2001	1997-02-01	2007-01-01	April 21, 2006	2006-04-01	No Study Results Posted	null	null		https://ClinicalTrials.gov/show/NCT00016497
Deafness	330	NCT00030043	An Implant for Hearing Loss Due to Removal of Neurofibromatosis 2 Tumors	Completed	No Results Available	Neurofibromatosis 2	Device: Penetrating auditory brainstem implant	FDA Office of Orphan Products Development	Both	18 Years and older (Adult, Senior)	Phase 1	10	U.S. Fed	Interventional	Allocation: Non-Randomized|Endpoint Classification: Safety/Efficacy Study|Masking: Open Label|Primary Purpose: Treatment	FD-R-001969-01	January 30, 2002	2001-09-01	2003-08-01	March 24, 2015	January 2002	No Study Results Posted	null	null		https://ClinicalTrials.gov/show/NCT00030043
Ear Diseases	260	NCT00032383	Complementary/Alternative Medicine for Abnormality in the Vestibular (Balance) System	Completed	No Results Available	Vestibular Neuronitis|Vestibulopathy	Behavioral: Tai Chi	National Center for Complementary and Integrative Health (NCCIH)	Both	18 Years and older (Adult, Senior)	Phase 1|Phase 2	60	NIH	Interventional	Allocation: Randomized|Intervention Model: Parallel Assignment|Masking: Double-Blind|Primary Purpose: Treatment	R21AT000553-01	March 20, 2002	2001-04-01	2003-04-01	January 19, 2007	July 2006	No Study Results Posted	null	null		https://ClinicalTrials.gov/show/NCT00032383
Deafness	35	NCT00037986	Functioning, Disability, and Quality of Life in the Adult Hearing Impaired	Completed	No Results Available	Hearing Impaired	Device: Hearing Aids	VA Office of Research and Development	Both	18 Years and older (Adult, Senior)	Phase 2	330	U.S. Fed	Interventional	Allocation: Randomized|Endpoint Classification: Efficacy Study|Intervention Model: Single Group Assignment|Masking: Open Label|Primary Purpose: Treatment	C2439R	May 24, 2002	2001-07-01	2004-06-01	February 9, 2009	February 2009	No Study Results Posted	null	2004-05-01	WHO-DAS II	https://ClinicalTrials.gov/show/NCT00037986
Ear Diseases	148	NCT00044473	A Study of the Effectiness and Safety of Levofloxacin in Treating Children With a Rapid and Severe Onset of Infection and Inflammation of the Middle Ear That is Difficult to Treat	Completed	No Results Available	Otitis Media	Drug: levofloxacin	Johnson & Johnson Pharmaceutical Research & Development, L.L.C.	Both	6 Months to 5 Years (Child)	Phase 3	206	Industry	Interventional	Allocation: Non-Randomized|Endpoint Classification: Safety/Efficacy Study|Intervention Model: Single Group Assignment|Masking: Open Label|Primary Purpose: Treatment	CR002389	August 29, 2002	2002-11-01	2003-07-01	June 6, 2011	January 2011	No Study Results Posted	null	null	Rate of elimination of the disease-producing bacteria identified at the start of the study; signs and symptoms and microscopic evidence of cure|Physical examinations including examination of the muscles, joints, and bones; vital sign measurements, laboratory tests, and incidence of adverse events including any report of joint pain or joint disease	https://ClinicalTrials.gov/show/NCT00044473
Ear Diseases	147	NCT00051753	Levofloxacin In The Treatment Of Children With Recurrent And/or Persistent Acute Otitis Media	Completed	No Results Available	Otitis Media	Drug: levofloxacin; amoxicillin/clavulanate	Johnson & Johnson Pharmaceutical Research & Development, L.L.C.	Both	6 Months to 5 Years (Child)	Phase 3	1643	Industry	Interventional	Allocation: Randomized|Endpoint Classification: Safety/Efficacy Study|Intervention Model: Parallel Assignment|Masking: Open Label|Primary Purpose: Treatment	CR004168	January 16, 2003	2002-11-01	2005-05-01	January 7, 2011	January 2011	No Study Results Posted	null	null	Clinical response (cured versus not cured) at Visit 3 (2 to 5 days after last dose).|Clinical success (cured and improved versus failed) rate at Visit 3 (2 to 5 days after the last dose) and Visit 4 (10 to 17 days after the last dose); clinical cure rate at Visit 4 (10 to 17 days after the last dose); safety evaluations	https://ClinicalTrials.gov/show/NCT00051753
Deafness	4	NCT00097448	Sudden Deafness Treatment Trial	Completed	Has Results	Sudden Deafness	Drug: prednisone|Drug: methylprednisolone sodium succinate	Massachusetts Eye and Ear Infirmary|National Institute on Deafness and Other Communication Disorders (NIDCD)	Both	18 Years and older (Adult, Senior)	Phase 3	255	Other|NIH	Interventional	Allocation: Randomized|Endpoint Classification: Efficacy Study|Intervention Model: Parallel Assignment|Masking: Open Label|Primary Purpose: Treatment	DC006296|U01DC006296|03-11-055	November 23, 2004	2004-12-01	2011-03-01	February 27, 2013	February 2013	November 8, 2012	SSNHL	2009-10-01	Hearing Improvement	https://ClinicalTrials.gov/show/NCT00097448
Deafness	33	NCT00105742	Audiology Visits After Screening for Hearing Loss: An RCT	Completed	No Results Available	Hard of Hearing	Procedure: Diagnosis	VA Office of Research and Development	Both	Child, Adult, Senior	Phase 2	1400	U.S. Fed	Interventional	Allocation: Randomized|Endpoint Classification: Efficacy Study|Intervention Model: Single Group Assignment|Masking: Open Label|Primary Purpose: Diagnostic	IIR 99-377	March 16, 2005	null	2005-06-01	April 6, 2015	July 2006	No Study Results Posted	null	null	Better diagnois of hearing problems|Improved quality of life	https://ClinicalTrials.gov/show/NCT00105742
Deafness	340	NCT00110604	The Effect of Folic Acid on Atherosclerosis, Cognitive Performance and Hearing	Completed	No Results Available	Atherosclerosis|Vascular Disease|Cognitive Decline|Hearing Loss|Inflammation|Age-Related Memory Disorder	Behavioral: folic acid (0.8 mg)	Wageningen University|Wageningen Centre for Food Sciences|ZonMw: The Netherlands Organisation for Health Research and Development	Both	50 Years to 70 Years (Adult, Senior)	99999	835	Other	Interventional	Allocation: Randomized|Endpoint Classification: Efficacy Study|Intervention Model: Parallel Assignment|Masking: Double-Blind|Primary Purpose: Prevention	Pou.0224L|ZonMw 20010002	May 10, 2005	2000-09-01	2004-12-01	December 29, 2008	May 2005	No Study Results Posted	null	null	Change in mean carotid intima-media thickness|Change in maximum carotid intima-media thickness|Change in carotid distension|Change in hearing levels (pure tone air conduction averages of 0.5, 1, and 2 kHz & 4, 6 and 8 kHz)|Cognitive performance at year 3 (cognitive domains: simple speed, cognitive flexibility, and memory; and information processing speed and semantic memory)|Inflammatory markers …	https://ClinicalTrials.gov/show/NCT00110604
Ear Diseases	676	NCT00119743	A Efficacy Against Otitis Media in Children With 11 Valent Pneumococcal Vaccine	Terminated	No Results Available	Hepatitis A	Biological: undecavalent pneumococcal-protein D conjugate vaccine	GlaxoSmithKline	Both	6 Weeks to 27 Months (Child)	Phase 3	5000	Industry	Interventional	Allocation: Randomized|Endpoint Classification: Efficacy Study|Intervention Model: Parallel Assignment|Masking: Double-Blind|Primary Purpose: Prevention	347414/010	July 6, 2005	2000-10-01	2004-06-01	September 14, 2016	2016-09-01	No Study Results Posted	null	2004-06-01	To demonstrate the efficacy of the 11 Pn-PD vaccine in preventing AOM caused by vaccine-type pneumococcus in fully vaccinated children less than 2 years of age.|To assess the efficacy of the 11 Pn-PD vaccine in preventing AOM caused by NTHI in fully vaccinated children less than 2 years of age.	https://ClinicalTrials.gov/show/NCT00119743
Ear Diseases	675	NCT00124800	The Effect of Tinnitus Retraining Therapy on Subjective and Objective Measures of Chronic Tinnitus	Completed	No Results Available	Tinnitus	Behavioral: Tinnitus retraining therapy|Device: Sound therapy	Tinnitus Research Consortium	Both	18 Years to 75 Years (Adult, Senior)	Phase 1	41	Other	Interventional	Allocation: Randomized|Endpoint Classification: Efficacy Study|Intervention Model: Parallel Assignment|Masking: Double Blind (Subject, Investigator)|Primary Purpose: Treatment	05-014	July 27, 2005	2005-11-01	2009-06-01	September 23, 2009	2009-09-01	No Study Results Posted	null	2009-06-01	Change in objective measure of tinnitus loudness using psychoacoustic matching task|Change in subjective handicap rating of tinnitus using a standardized questionnaire|Change in subjective ratings of tinnitus loudness, annoyance and awareness	https://ClinicalTrials.gov/show/NCT00124800
Deafness	164	NCT00126113	The Performance-Perceptual Test as a Counseling Tool	Completed	Has Results	Hearing Impairment	Behavioral: PPT-based Counseling|Behavioral: Standard Educational Counseling	VA Office of Research and Development	Both	45 Years to 65 Years (Adult)	99999	74	U.S. Fed	Interventional	Allocation: Randomized|Endpoint Classification: Efficacy Study|Intervention Model: Parallel Assignment|Masking: Single Blind (Subject)	C3951-R|05-2504|11-2104	August 1, 2005	2005-08-01	2008-11-01	October 6, 2014	October 2014	September 26, 2014	PPT	2008-11-01	Psychosocial Impact of Assistive Devices Scale (PIADS)|Hearing Handicap Inventory (HHI)|Abbreviated Profile of Hearing Aid Benefit (APHAB)|International Outcome Inventory for Hearing Aids (IOI-HA)	https://ClinicalTrials.gov/show/NCT00126113
Ear Diseases	896	NCT00132223	Effects on the Diagnostic Accuracy of Magnetic Imaging Angiographies of the Supra-Aortic Vessels by Three Different Magnetic Resonance Contrast Agents in Patients	Unknown status	No Results Available	Headache|Epilepsy|Dizziness	Drug: Contrast agent	University Hospital Muenster	Both	18 Years to 60 Years (Adult)	Phase 4	10	Other	Interventional	Allocation: Non-Randomized|Intervention Model: Single Group Assignment|Masking: Single Blind|Primary Purpose: Diagnostic	0710/2004-IKR	August 18, 2005	2005-04-01	2005-12-01	April 11, 2006	2006-04-01	No Study Results Posted	null	null	intensity of vessels, muscle, air|signal/noise ratio|contrast/nose ratio	https://ClinicalTrials.gov/show/NCT00132223
Ear Diseases	232	NCT00145483	Sildenafil For Meniere's Disease	Completed	No Results Available	Meniere's Disease	Drug: Sildenafil	Pfizer	Both	18 Years to 75 Years (Adult, Senior)	Phase 2	180	Industry	Interventional	Allocation: Randomized|Endpoint Classification: Safety/Efficacy Study|Intervention Model: Parallel Assignment|Masking: Double-Blind|Primary Purpose: Treatment	A1481107	September 1, 2005	2002-06-01	99999	January 30, 2008	January 2008	No Study Results Posted	null	null	Vertigo Response (4 x 6 point scale); Balance (6 point scale)|Hearing/Tinnitus; Ear, Nose & Pressure/Fullness; Perf. daily activities; Nausea; Vomiting; Func. Response; Duration of the Attack and Vertigo; Rescue Medications Use; Acceptability to subject; Composite Assessment Score; Comparison to Previous Attack	https://ClinicalTrials.gov/show/NCT00145483
Ear Diseases	231	NCT00160238	Effects of Betaserc on Vestibular Compensation in Patients Suffering From Disabling Meniere's Disease and Having Undergone Vestibular Neurotomy	Completed	No Results Available	Meniere's Disease	Drug: Betahistine 24 mg bid (Betaserc)	Solvay Pharmaceuticals	Both	18 Years to 65 Years (Adult)	Phase 4	20	Industry	Interventional	Allocation: Randomized|Endpoint Classification: Efficacy Study|Intervention Model: Parallel Assignment|Masking: Double-Blind|Primary Purpose: Treatment	S108.4.102	September 9, 2005	2003-01-01	99999	December 21, 2006	2006-12-01	No Study Results Posted	null	null	Patients who have undergone vestibular neurotomy for the treatment of disabling Menière’s disease and who have confirmed vestibular areflexia|Other peripheral vestibular disease than Menière’s disease;Central vestibular disease; Neurological disease; Contraindication to betahistine; Pregnant or lactating women	https://ClinicalTrials.gov/show/NCT00160238
Ear Diseases	146	NCT00162994	Prevention Recurrent Otitis Media in the Young Children	Unknown status	No Results Available	Otitis Media	Procedure: adenoidectomy and tymapanostomy	Oulu University Hospital	Both	10 Months to 24 Months (Child)	99999	300	Other	Interventional	Allocation: Randomized|Endpoint Classification: Safety/Efficacy Study|Intervention Model: Parallel Assignment|Masking: Double-Blind|Primary Purpose: Prevention	K53715	September 10, 2005	2002-02-01	2005-08-01	December 20, 2005	February 2002	No Study Results Posted	null	null	- number of acute otitis media|- quality of life issues|- time to first recurrence|- speed of recovery of each otitis media|- number of days of middle ear effusion|- number of upper respiratory infections|- prevention of otitis media caused by pnemococcus	https://ClinicalTrials.gov/show/NCT00162994
Auditory Diseases, Central	2	NCT00167128	The Phonak EduLink-System in Students With Specific Performance Deficits in Speech-in-Noise Intelligibility	Unknown status	No Results Available	Auditory Processing Disorder	Device: hearing aid, Phonak EduLink-FM System	University Hospital Muenster|Phonak AG, Switzerland	Both	6 Years to 11 Years (Child)	99999	30	Other|Industry	Interventional	Allocation: Randomized|Endpoint Classification: Efficacy Study|Intervention Model: Parallel Assignment|Masking: Open Label|Primary Purpose: Treatment	phonpaed002	September 12, 2005	2005-03-01	99999	August 14, 2007	May 2006	No Study Results Posted	null	null	auditory performance|school performance and satisfaction|attention|verbal learning and memory|self concept|behavior|listening effort	https://ClinicalTrials.gov/show/NCT00167128
Ear Diseases	145	NCT00174811	Comparative Study to Evaluate the Efficacy and Safety of Telithromycin Given Once Daily Versus Cefuroxime Axetil Given Twice Daily in Children With Middle Ear Infections	Terminated	No Results Available	Otitis Media	Drug: telithromycin (HMR3647)	Sanofi	Both	6 Months to 59 Months (Child)	Phase 3	639	Industry	Interventional	Allocation: Randomized|Endpoint Classification: Efficacy Study|Intervention Model: Parallel Assignment|Masking: Double Blind (Subject, Investigator)|Primary Purpose: Treatment	EFC6131|HMR3647B/3001	September 13, 2005	2005-06-01	2006-06-01	April 2, 2009	2009-04-01	No Study Results Posted	null	2006-06-01	Clinical cure at the posttherapy/test-of-cure (TOC) Visit 3 (Day 13-17).|Time to symptom resolution (TSR).|Clinical cure by protocol-defined causative pathogen isolated at baseline·|Bacteriological eradication in population with protocol-defined causative pathogen isolated at baseline.|Safety of telithromycin versus cefuroxime axetil.|Plasma telithromycin concentrations during treatment in the su…	https://ClinicalTrials.gov/show/NCT00174811
Ear Diseases	144	NCT00189098	Effectiveness of Sulfamethoxazole-trimethoprim in the Treatment of Chronic Otitis Media	Completed	Has Results	Chronic Otitis Media	Drug: Sulfamethoxazole-trimethoprim|Drug: Placebo	UMC Utrecht|Dutch Health Care Insurance Board	Both	1 Year to 12 Years (Child)	99999	101	Other	Interventional	Allocation: Randomized|Endpoint Classification: Efficacy Study|Intervention Model: Parallel Assignment|Masking: Double Blind (Subject, Investigator, Outcomes Assessor)|Primary Purpose: Treatment	VAZ 01-235	September 12, 2005	2003-02-01	2006-11-01	June 8, 2012	2012-04-01	April 12, 2012	null	2006-06-01	Number of Participants With Otomicroscopic Signs of Otorrhea in Either Ear|Number of Patients Who Used Additional Antibiotic Eardrops Between 6 to 12 Week Follow-up|Number of Patients Who Used Additional Antibiotic Eardrops Between 12 Weeks to 1 Year Follow-up|Number of Patients Who Used Systemic Antibiotics Other Than the Study Medication Between 6 and 12 Weeks Follow-up.|Number of Patients Who …	https://ClinicalTrials.gov/show/NCT00189098
Ear Diseases	143	NCT00189462	A Pilot Study to Evaluate the Efficacy of Montelukast in the Treatment of Acute Otitis Media (AOM) in Children	Completed	Has Results	Acute Otitis Media|Otitis Media|Ear Infection	Drug: Montelukast	West Penn Allegheny Health System|Merck Sharp & Dohme Corp.	Both	18 Months to 5 Years (Child)	Phase 4	99	Other|Industry	Interventional	Allocation: Randomized|Endpoint Classification: Efficacy Study|Intervention Model: Parallel Assignment|Masking: Double Blind (Subject, Investigator)|Primary Purpose: Prevention	RC - 3643	September 13, 2005	2004-03-01	2005-12-01	October 13, 2014	October 2014	September 23, 2014	null	2005-12-01	Incidence of Acute Otitis Media	https://ClinicalTrials.gov/show/NCT00189462
Deafness	135	NCT00205881	Bilateral Benefit in Adult Users of the HiRes 90K Bionic Ear System	Completed	Has Results	Hearing Loss	Device: HiRes 90K Bionic Ear System	Advanced Bionics	Both	18 Years and older (Adult, Senior)	Phase 4	32	Industry	Interventional	Allocation: Randomized|Endpoint Classification: Efficacy Study|Intervention Model: Crossover Assignment|Masking: Open Label|Primary Purpose: Treatment	AUD-BL-070705	September 13, 2005	2004-10-01	2009-05-01	February 28, 2012	February 2012	September 29, 2011	null	2009-05-01	Comparison of Pre-implant Consonant-Nucleus-Consonant (CNC) Scores to Post-implant CNC Scores in Bilateral Users.|HINT Sentences in Noise	https://ClinicalTrials.gov/show/NCT00205881
Ear Diseases	895	NCT00219401	Neonatal Immunization With Pneumococcal Conjugate Vaccine in Papua New Guinea	Completed	No Results Available	Pneumonia|Meningitis|Otitis Media	Biological: Pneumococcal 7 valent conjugate vaccine (Prevenar®)	Papua New Guinea Institute of Medical Research|The University of Western Australia	Both	up to 3 Days (Child)	Phase 2	318	Other	Interventional	Allocation: Randomized|Endpoint Classification: Safety Study|Intervention Model: Parallel Assignment|Masking: Open Label|Primary Purpose: Prevention	071613/Z/03/Z|303123 NHMRC Australia	September 15, 2005	2005-05-01	2010-05-01	July 10, 2011	July 2011	No Study Results Posted	null	2009-05-01	Immunogenicity and Safety|Immunogenicity|Pneumococcal-specific acquired immunity	https://ClinicalTrials.gov/show/NCT00219401
Ear Diseases	671	NCT00235807	Multi-Site Randomized Clinical Study of Tinnitus Treatment Methods	Completed	No Results Available	Tinnitus	Procedure: Tinnitus Masking|Procedure: Tinnitus Retraining Therapy (TRT)|Procedure: Tinnitus Education (TED)	VA Office of Research and Development	Both	21 Years to 80 Years (Adult, Senior)	99999	144	U.S. Fed	Interventional	Allocation: Randomized|Endpoint Classification: Efficacy Study|Intervention Model: Parallel Assignment|Masking: Open Label|Primary Purpose: Treatment	C3214R	October 6, 2005	2004-06-01	2006-11-01	March 23, 2011	March 2011	No Study Results Posted	null	2006-11-01	Tinnitus Handicap Inventory (THI)|Tinnitus Severity Index (TSI)	https://ClinicalTrials.gov/show/NCT00235807
Ear Diseases	670	NCT00248391	The Influence of Feeding Position on Pulmonary Morbidity in Young Children	Unknown status	No Results Available	Pulmonary Diseases|Tonsillar Hypertrophy|Otitis Media|Dental Caries	Behavioral: upright feeding	Hadassah Medical Organization	Both	3 Months to 12 Months (Child)	99999	2000	Other	Interventional	Allocation: Non-Randomized|Endpoint Classification: Safety/Efficacy Study|Intervention Model: Factorial Assignment|Masking: Open Label	avitalbotlitis- HMO-CTIL|no grant meanwhile	November 3, 2005	null	2008-01-01	October 25, 2007	October 2006	No Study Results Posted	null	null	pulmonary and ear-throat-nose morbidity|medical costs	https://ClinicalTrials.gov/show/NCT00248391
Ear Diseases	142	NCT00250900	Wait and See Antibiotic Prescription for Acute Otitis Media: A Randomized Controlled Trial	Completed	No Results Available	Otitis Media	Behavioral: Prescription Fill Status	Yale University|National Center for Research Resources (NCRR)	Both	6 Months to 12 Years (Child)	99999	240	Other|NIH	Interventional	Allocation: Randomized|Endpoint Classification: Safety/Efficacy Study|Intervention Model: Parallel Assignment|Masking: Open Label|Primary Purpose: Treatment	WASPYALE2005|#AI01703 NIH|#MO1-RR00125 GCRC	November 7, 2005	2004-07-01	2005-09-01	November 29, 2006	2005-11-01	No Study Results Posted	null	null	Proportion of each group that filled the antibiotic prescription|Clinical course of the illness; side effects of medications; days of school/work missed; unscheduled medical visits	https://ClinicalTrials.gov/show/NCT00250900
Ear Diseases	193	NCT00254228	Safety and Efficacy of the BrainPort™ Balance Device to Improve Balance in Bilateral Vestibular Hypofunction	Terminated	No Results Available	Vestibular Disease	Device: Electrotactile sensory substitution	Wicab	Both	18 Years to 85 Years (Adult, Senior)	99999	60	Industry	Interventional	Allocation: Randomized|Endpoint Classification: Safety/Efficacy Study|Intervention Model: Parallel Assignment|Masking: Double-Blind|Primary Purpose: Treatment	WCB1-001	November 10, 2005	2005-11-01	2007-12-01	October 8, 2008	October 2008	No Study Results Posted	null	null	Computerized Dynamic Posturography using the NeuroCom Sensory Organization Test (SOT) composite score, taken at baseline, 1 week, 8 weeks and 12 months.|Activities-specific Balance Confidence Scale (ABC)|Dizziness Handicap Inventory (DHI)|Dynamic Gait Index (DGI)|Number of falls on the NeuroCom SOT|Functional Objective Tests i.e. standing with eyes closed, on one leg, etc.|All tests taken at base…	https://ClinicalTrials.gov/show/NCT00254228
Ear Diseases	669	NCT00257270	The Effect of Gabapentin on the Sensation and Impact of Tinnitus	Completed	No Results Available	Tinnitus	Drug: gabapentin	Tinnitus Research Consortium	Both	18 Years to 75 Years (Adult, Senior)	Phase 2	40	Other	Interventional	Allocation: Non-Randomized|Endpoint Classification: Efficacy Study|Intervention Model: Crossover Assignment|Masking: Single Blind|Primary Purpose: Treatment	03-073	November 18, 2005	2003-08-01	2005-01-01	November 18, 2005	June 2005	No Study Results Posted	null	null	Psychophysical loudness match of tinnitus to broad band noise and pure tones.|Subjective evaluation of tinnitus impact using Tinnitus Handicap Questionnaire.|The subjective and objective measures were obtained after treatment with placebo and 4 doses of gabapentin.|Quality of Life survey (SF36-QOL)	https://ClinicalTrials.gov/show/NCT00257270
Deafness	168	NCT00260663	The Hearing Aid Effectiveness After Aural Rehabilitation (HEAR) Trial	Completed	No Results Available	Hearing Loss	Procedure: Group hearing aid fittings|Procedure: Group hearing aid follow-up	VA Office of Research and Development|University of Washington	Both	Child, Adult, Senior	99999	660	U.S. Fed|Other	Interventional	Allocation: Randomized|Endpoint Classification: Efficacy Study|Intervention Model: Factorial Assignment|Masking: Open Label|Primary Purpose: Treatment	SLI 04-265	November 29, 2005	2006-02-01	2008-06-01	April 6, 2015	January 2008	No Study Results Posted	null	2007-10-01	Hearing-related quality of life, hearing aid adherence|Satisfaction, costs, utilization	https://ClinicalTrials.gov/show/NCT00260663
Deafness	174	NCT00261768	Efficacy of Digital Noise Reduction Strategies: A Hearing Aid Trial	Completed	No Results Available	Sensorineural Hearing Loss	Behavioral: Digital noise reduction	VA Office of Research and Development	Both	18 Years to 85 Years (Adult, Senior)	99999	288	U.S. Fed	Interventional	Allocation: Randomized|Endpoint Classification: Efficacy Study|Intervention Model: Parallel Assignment|Masking: Double Blind (Subject, Outcomes Assessor)|Primary Purpose: Treatment	C3011R	December 1, 2005	2004-06-01	2006-12-01	March 19, 2010	March 2010	No Study Results Posted	null	2006-12-01	Words in Noise Test	https://ClinicalTrials.gov/show/NCT00261768
Ear Diseases	141	NCT00271778	A Comparative Study of the Outcomes of 2 Surgical Procedures for Safe Type of Chronic Otitis Media	Unknown status	No Results Available	Chronic Otitis Media|Tubotympanic Disease	Procedure: mastoidotympanoplasty and tympanoplasty	Karnataka Institute of Medical Sciences	Both	10 Years to 50 Years (Child, Adult)	Phase 3	60	Other	Interventional	Allocation: Randomized|Endpoint Classification: Efficacy Study|Intervention Model: Parallel Assignment|Masking: Single Blind|Primary Purpose: Treatment	M06b/2003-04	January 3, 2006	2003-07-01	2006-06-01	January 3, 2006	2005-12-01	No Study Results Posted	null	null	Pure tone audiometry|Impedance audiometry|Otoendoscopy|External ear canal dimensions	https://ClinicalTrials.gov/show/NCT00271778
Ear Diseases	665	NCT00271791	Prednisone Treatment for Vestibular Neuronitis	Completed	No Results Available	Vestibular Diseases|Vestibular Neuronitis	Drug: Prednisone|Drug: Prednisone	Carmel Medical Center|Clalit Health Services, Haifa and West Galilee|Hillel Yaffe Medical Center|Rambam Health Care Campus|University Health Network, Toronto	Both	18 Years and older (Adult, Senior)	Phase 2	17	Other	Interventional	Allocation: Randomized|Endpoint Classification: Efficacy Study|Intervention Model: Parallel Assignment|Masking: Double Blind (Subject, Investigator)|Primary Purpose: Treatment	42352|20050277	January 1, 2006	2005-09-01	2007-05-01	November 4, 2007	July 2007	No Study Results Posted	null	null	Clinical: The presence of static and dynamic nystagmus, positional and positioning nystagmus, and disequilibrium on bedside examination.|Functional: Scores on the Dizziness Handicap Inventory questionnaires.|Laboratory: Caloric lateralization and directional preponderance on electro-oculography (EOG).	https://ClinicalTrials.gov/show/NCT00271791
Ear Diseases	894	NCT00275392	Vestibular Rehabilitation and Dizziness in Geriatric Patients	Completed	Has Results	Dizziness	Behavioral: Vestibular rehabilitation|Behavioral: Placebo	VA Office of Research and Development	Both	60 Years and older (Adult, Senior)	99999	39	U.S. Fed	Interventional	Allocation: Randomized|Endpoint Classification: Efficacy Study|Intervention Model: Parallel Assignment|Masking: Single Blind (Subject)|Primary Purpose: Treatment	C4168-P	January 10, 2006	2006-04-01	2009-08-01	December 5, 2014	2014-12-01	September 17, 2014	null	2009-08-01	Dynamic Gait Index|Dynamic Visual Acuity	https://ClinicalTrials.gov/show/NCT00275392
Ear Diseases	140	NCT00276042	A Trial to Evaluate Faropenem Medoxomil in the Treatment of Acute Otitis Media	Completed	No Results Available	Otitis Media	Drug: Faropenem Medoxomil	Replidyne	Both	6 Months to 7 Years (Child)	Phase 2	328	Industry	Interventional	Allocation: Randomized|Endpoint Classification: Safety/Efficacy Study|Intervention Model: Parallel Assignment|Masking: Double-Blind|Primary Purpose: Treatment	REP-FAR-008	January 10, 2006	2006-01-01	99999	February 1, 2008	February 2008	No Study Results Posted	null	2007-01-01	To evaluate bacteriologic efficacy|To describe investigator assessment of clinical response	https://ClinicalTrials.gov/show/NCT00276042
Ear Diseases	246	NCT00279916	Short Term Relief of Eustachian Tube Dysfunction and Serous Otitis Media Using Intranasal Steroid Sprays	Completed	Has Results	Otitis Media, Serous|Negative Middle Ear Pressure|Rhinitis	Drug: triamcinolone acetonide|Drug: placebo nasal spray	Mayo Clinic|Aventis Pharmaceuticals	Both	6 Years and older (Child, Adult, Senior)	Phase 3	146	Other|Industry	Interventional	Allocation: Randomized|Endpoint Classification: Efficacy Study|Intervention Model: Parallel Assignment|Masking: Double Blind (Subject, Caregiver, Investigator, Outcomes Assessor)|Primary Purpose: Treatment	103-04|XRG5029C/4008	January 18, 2006	2005-09-01	2009-03-01	July 20, 2011	July 2011	July 20, 2011	null	2009-02-01	Complete Normalization|Complete Normalization, Including Treatment Failures	https://ClinicalTrials.gov/show/NCT00279916
Ear Diseases	139	NCT00299455	Amoxicillin Clavulanate in Treatment of Acute Otitis Media	Unknown status	No Results Available	Acute Otitis Media	Drug: amoxicillin-clavulanate|Drug: Placebo	University of Turku|National Institute for Health and Welfare, Finland	Both	6 Months to 35 Months (Child)	Phase 4	320	Other	Interventional	Allocation: Randomized|Endpoint Classification: Efficacy Study|Intervention Model: Parallel Assignment|Masking: Double Blind (Subject, Caregiver, Investigator, Outcomes Assessor)|Primary Purpose: Treatment	RRR-60	March 3, 2006	2006-03-01	2009-03-01	February 10, 2009	February 2009	No Study Results Posted	null	2008-12-01	Compare time to treatment failure in children receiving amoxicillin-clavulanate to children receiving placebo|Time to resolution of symptoms in children receiving amoxicillin-clavulanate to children receiving placebo|Time to resolution of acute inflammatory signs of middle ear|Compare the 2 treatment groups regarding the doses of analgesic medication and number of days analgesics are administered…	https://ClinicalTrials.gov/show/NCT00299455
Ear Diseases	8	NCT00310349	PneuMum: Pneumococcal Vaccination of Australian Indigenous Mothers to See if it Protects Their Babies From Ear Disease	Unknown status	No Results Available	Middle Ear Effusion|Tympanic Membrane Perforation|Acute Otitis Media|Pneumococcal Infections	Biological: 23 valent pneumococcal polysaccharide vaccine	University of Melbourne|National Health and Medical Research Council, Australia|Menzies School of Health Research	Female	16 Years to 39 Years (Child, Adult)	Phase 3	210	Other	Interventional	Allocation: Randomized|Endpoint Classification: Efficacy Study|Intervention Model: Single Group Assignment|Masking: Single Blind|Primary Purpose: Prevention	2005-11-02	March 31, 2006	2006-03-01	2009-01-01	December 12, 2007	March 2006	No Study Results Posted	null	null	Prevalence of ear infection at seven months of age, defined as middle ear effusion or tympanic membrane perforation or acute otitis media|Nasopharyngeal carriage of vaccine type pneumococci|Prevalence of ear infection|Relationship of maternal pneumococcal carriage, maternal anti-pneumococcal antibody levels, cord blood antibody levels and breast milk antibody levels to infant carriage and middle …	https://ClinicalTrials.gov/show/NCT00310349
Ear Diseases	238	NCT00315003	TELI COM - Telithromycin in Children With Otitis Media	Terminated	No Results Available	Otitis Media, Suppurative|Otitis Media, Purulent	Drug: Telithromycin|Drug: Azithromycin	Sanofi	Both	6 Months to 6 Years (Child)	Phase 3	1500	Industry	Interventional	Allocation: Randomized|Endpoint Classification: Efficacy Study|Intervention Model: Parallel Assignment|Masking: Double-Blind|Primary Purpose: Treatment	EFC6132|HMR3647B/3002	April 13, 2006	2006-01-01	2006-07-01	April 2, 2009	2009-04-01	No Study Results Posted	null	2006-07-01	The primary efficacy variables will be time to symptom resolution (TSR) and clinical cure at theposttherapy/TOC Visit 3.|Adverse events (AEs) reported by subjects, their parents/legally authorized representative, orobserved by the investigators will be recorded throughout the study.	https://ClinicalTrials.gov/show/NCT00315003
Ear Diseases	664	NCT00317850	Gabapentin for the Treatment of Tinnitus	Terminated	No Results Available	Tinnitus	Drug: Gabapentin (Neurontin)	Washington University School of Medicine|National Institute on Deafness and Other Communication Disorders (NIDCD)	Both	18 Years to 70 Years (Adult, Senior)	Phase 2|Phase 3	160	Other|NIH	Interventional	Allocation: Randomized|Endpoint Classification: Efficacy Study|Intervention Model: Parallel Assignment|Masking: Double-Blind|Primary Purpose: Treatment	R01DC006253-01|R01DC006253	April 21, 2006	2004-04-01	2006-02-01	February 29, 2012	February 2012	No Study Results Posted	null	null	Tinnitus Handicap Inventory Score from Baseline to Week 8|Beck Depression Inventory Score from Baseline to Week 8|Brief Symptom Inventory Score from Baseline to Week 8|Epworth Sleepiness Scale Score from Baseline to Week 8	https://ClinicalTrials.gov/show/NCT00317850
Deafness	62	NCT00323427	Clinical Trial of the "Living Well With Hearing Loss Workshop"	Completed	Has Results	Hearing Loss|Stress	Behavioral: The Living Well with Hearing Loss Workshop|Device: hearing aid services	VA Office of Research and Development	Both	18 Years to 85 Years (Adult, Senior)	Phase 2	135	U.S. Fed	Interventional	Allocation: Randomized|Endpoint Classification: Efficacy Study|Intervention Model: Parallel Assignment|Masking: Open Label|Primary Purpose: Treatment	C4185-R	May 5, 2006	2007-05-01	2010-09-01	January 17, 2014	January 2014	September 26, 2013	null	2009-02-01	Communication Profile for Hearing Impaired: Maladaptive Strategies Subscale|Communication Profile for Hearing Impaired: Verbal Strategies Subscale|Communication Profile for Hearing Impaired : Non-verbal Strategies Subscale	https://ClinicalTrials.gov/show/NCT00323427
Ear Diseases	662	NCT00329524	Using PET-CT to Target and Validate Low-frequency TMS as Treatment for Tinnitus	Completed	Has Results	Tinnitus	Device: Repetitive Transcranial Magnetic Stimulation (rTMS)	University of Arkansas|Tinnitus Research Consortium	Both	19 Years to 65 Years (Adult)	99999	5	Other	Interventional	Allocation: Randomized|Endpoint Classification: Safety/Efficacy Study|Intervention Model: Crossover Assignment|Masking: Double Blind (Subject, Investigator)|Primary Purpose: Treatment	51817	May 22, 2006	2006-06-01	2008-08-01	April 7, 2015	2015-04-01	June 17, 2009	null	2008-06-01	Change in PET Asymmetry Index|Psychomotor Vigilance|Difference in Visual Analog Rating of Tinnitus (VAR)Following Active and Sham Tx	https://ClinicalTrials.gov/show/NCT00329524
Ear Diseases	893	NCT00330850	An Efficacy Study of a Single Dose Treatment of PRO-513 for Subjects Suffering a Migraine Attack	Completed	No Results Available	Migraine|Photophobia|Phonophobia	Drug: PRO-513	ProEthic Pharmaceuticals	Both	18 Years to 65 Years (Adult)	Phase 3	650	Industry	Interventional	Allocation: Randomized|Masking: Double-Blind|Primary Purpose: Treatment	PRO-513301	May 26, 2006	2006-05-01	2006-12-01	March 30, 2007	March 2007	No Study Results Posted	null	null		https://ClinicalTrials.gov/show/NCT00330850
Deafness	147	NCT00331539	Relationship Between Auto NRT and Behavioural T & C Levels With the Nucleus Freedom Cochlear Implant	Unknown status	No Results Available	Hearing Loss	Device: Cochlear Implant	Bnai Zion Medical Center	Both	12 Years and older (Child, Adult, Senior)	Phase 4	20	Other	Interventional	Allocation: Non-Randomized|Endpoint Classification: Efficacy Study|Intervention Model: Single Group Assignment|Masking: Open Label|Primary Purpose: Treatment	BnaiZionMC-06-ML-002-CTIL	May 30, 2006	2006-05-01	2008-06-01	October 6, 2006	July 2005	No Study Results Posted	null	null	To find possible correlation between behavioral counted T & C levels at different stimulation rates and NRT thresholds using the Auto NRT and ESRT over time, from switch on up to 12 months period.|To find possible changes over time in NRT thresholds (12 months period).|To find possible changes over time in ESRT thresholds (9 months period) starting 3 months post-op.	https://ClinicalTrials.gov/show/NCT00331539
Deafness	12	NCT00335920	Safety and Efficacy of Intratympanic Application of Dexamethasone Via Catheter in Patients With Sudden Hearing Loss	Completed	No Results Available	Sudden Deafness	Drug: Dexamethasone-dihydrogenphosphate (4mg/ml)	University Hospital Tuebingen	Both	18 Years to 75 Years (Adult, Senior)	Phase 3	23	Other	Interventional	Allocation: Randomized|Endpoint Classification: Safety/Efficacy Study|Intervention Model: Parallel Assignment|Masking: Double Blind (Subject, Caregiver, Investigator, Outcomes Assessor)|Primary Purpose: Treatment	LOCAL DEX-ISSNHL|Inner ear topical dexamethason	June 9, 2006	2003-10-01	2007-07-01	February 4, 2008	February 2008	No Study Results Posted	null	2006-07-01	Pure tone audiometric threshold|Word recognition (speech audiometry)|tinnitus improvement|adverse events (worsening of hearing and/or vertigo and/or tinnitus, middle ear inflammation, pain)	https://ClinicalTrials.gov/show/NCT00335920
Ear Diseases	138	NCT00360100	Zmax Pediatric Vs Adult Concentration For The Treatment Of Acute Otitis Media	Completed	No Results Available	Otitis Media	Drug: Zmax	Pfizer	Both	3 Months to 48 Months (Child)	Phase 3	120	Industry	Interventional	Allocation: Randomized|Endpoint Classification: Efficacy Study|Intervention Model: Parallel Assignment|Masking: Double-Blind|Primary Purpose: Treatment	A0661170	August 2, 2006	2006-08-01	2006-12-01	May 16, 2011	May 2011	No Study Results Posted	null	null	Treatment-related vomiting on Day 1, which is based directly on the collected observed or voluntarily reported vomiting.|Time-to-vomiting (in minutes) will be measured for all vomiting episodes that occur within the 60-minute observation period post-dosing on Day 1.|Frequency of the number of days of treatment-related vomiting by treatment group for subjects in the All Treated population.|Frequen…	https://ClinicalTrials.gov/show/NCT00360100
Ear Diseases	11	NCT00365092	Middle Ear Disease Before Age 3, Treatment With Ear Tubes, and Literacy and Attentional Abilities at Ages 9 to 11	Completed	No Results Available	Otitis Media|Middle Ear Effusion	Procedure: Insertion of tympanostomy tubes	Eunice Kennedy Shriver National Institute of Child Health and Human Development (NICHD)	Both	up to 61 Days (Child)	99999	400	NIH	Interventional	Allocation: Randomized|Endpoint Classification: Efficacy Study|Intervention Model: Parallel Assignment|Masking: Single Blind|Primary Purpose: Treatment	R01HD042080	August 15, 2006	2002-04-01	2005-03-01	August 15, 2006	2006-08-01	No Study Results Posted	null	null	All measures at 9 to 11 years of age:|Woodcock Reading Mastery Tests-Revised-Normative Update|Number of words in a grade-level passage read correctly in one minute|Dictation Samples subtest of the Woodcock-Johnson III Tests of Achievement, Standard Battery|Writing Samples subtests of the Woodcock-Johnson III Tests of Achievement, Standard Battery|Elision and Rapid Letter Naming subtests of the Co…	https://ClinicalTrials.gov/show/NCT00365092
Ear Diseases	892	NCT00368823	A Trial of Point of Care Information in Ambulatory Pediatrics	Completed	No Results Available	Acute Otitis Media|Allergic Rhinitis|Sinusitis|Constipation|Pharyngitis|Croup|Urticaria|Bronchiolitis	Device: Electronic point-of-care delivery system	University of Washington|Agency for Healthcare Research and Quality (AHRQ)	Both	Child, Adult, Senior	Phase 3	44	Other|U.S. Fed	Interventional	Allocation: Randomized|Endpoint Classification: Efficacy Study|Intervention Model: Factorial Assignment|Masking: Double-Blind|Primary Purpose: Treatment	HS10516-03	August 24, 2006	1999-11-01	2003-12-01	August 24, 2006	2006-08-01	No Study Results Posted	null	null	prescribing practices for acute otitis media,|allergic rhinitis,|sinusitis,|constipation,|pharyngitis,|croup,|urticaria,|bronchiolitis	https://ClinicalTrials.gov/show/NCT00368823
Deafness	275	NCT00371436	Progressive Intervention Program for Tinnitus Management	Completed	Has Results	Hearing Loss|Tinnitus	Procedure: Progressive Audiologic Tinnitus Management|Procedure: Usual Care	VA Office of Research and Development	Both	Child, Adult, Senior	99999	181	U.S. Fed	Interventional	Allocation: Randomized|Endpoint Classification: Efficacy Study|Intervention Model: Parallel Assignment|Masking: Open Label|Primary Purpose: Treatment	C4488-R	August 31, 2006	2008-09-01	2009-12-01	March 24, 2015	March 2015	November 13, 2014	null	2009-09-01	THI (Tinnitus Handicap Inventory)	https://ClinicalTrials.gov/show/NCT00371436
Deafness	125	NCT00371839	Clinical Applications for Time-Compressed Speech Tests	Completed	Has Results	Hearing Loss	Procedure: Audiological Evaluation	VA Office of Research and Development	Both	50 Years to 75 Years (Adult, Senior)	99999	78	U.S. Fed	Interventional	Allocation: Non-Randomized|Endpoint Classification: Efficacy Study|Intervention Model: Parallel Assignment|Masking: Open Label|Primary Purpose: Treatment	C4338-R	August 31, 2006	2006-09-01	2011-12-01	November 19, 2014	2014-11-01	November 6, 2014	null	2010-12-01	Ability to Understand Speech in Noise Background	https://ClinicalTrials.gov/show/NCT00371839
Ear Diseases	137	NCT00377260	Acute Otitis Media (AOM) Therapy Trial in Young Children	Completed	Has Results	Acute Otitis Media	Drug: amoxicillin-clavulanate|Drug: Placebo	University of Pittsburgh|National Institute of Allergy and Infectious Diseases (NIAID)	Both	6 Months to 23 Months (Child)	Phase 4	291	Other|NIH	Interventional	Allocation: Randomized|Endpoint Classification: Efficacy Study|Intervention Model: Parallel Assignment|Masking: Double Blind (Subject, Caregiver, Investigator)|Primary Purpose: Treatment	05-0142|U01AI066007	September 14, 2006	2006-11-01	2009-04-01	October 24, 2016	October 2016	April 13, 2010	null	2009-04-01	The Time to Resolution of Symptoms, Defined as Acute Otitis Media-Severity of Symptoms (AOM-SOS) Score of 0 or 1, According to Treatment Assignment|The Time to Resolution of Symptoms, Defined as Acute Otitis Media-Severity of Symptoms (AOM-SOS) Score of 0 or 1 on Two Consecutive Occasions, According to Treatment Assignment|The Weighted Average Acute Otitis Media - Severity of Symptom (AOM-SOS) Sc…	https://ClinicalTrials.gov/show/NCT00377260
Ear Diseases	237	NCT00378417	Efficacy Trial of Two Pneumococcal Conjugate Vaccines (PncCRM and PncOMPC) for Prevention of Acute Otitis Media Due to Vaccine Serotypes	Completed	No Results Available	Otitis Media|Pneumococcal Infections	Biological: 7-valent pneumococcal-CRM197 conjugate vaccine|Biological: 7-valent pneumococcal-OMPC conjugate vaccine	National Institute for Health and Welfare, Finland|Merck Sharp & Dohme Corp.|Wyeth-Lederle Vaccines|Pasteur Merieux Connaught	Both	6 Weeks to 12 Weeks (Child)	Phase 3	3075	Other|Industry	Interventional	Allocation: Randomized|Endpoint Classification: Efficacy Study|Intervention Model: Parallel Assignment|Masking: Double-Blind|Primary Purpose: Prevention	KTL69-0|PNC95KTL	September 19, 2006	1995-03-01	1999-03-01	September 19, 2006	2006-09-01	No Study Results Posted	null	null	Culture-confirmed pneumococcal acute otitis media episodes due to all serotypes included in the pneumococcal conjugate vaccine|First episodes of culture-confirmed pneumococcal AOM due to all serotypes included in the pneumococcal conjugate vaccine	https://ClinicalTrials.gov/show/NCT00378417
Deafness	121	NCT00393159	The Influence of The Ear Popper on Serous Otitis Media and on the Accompanying Conductive Hearing Loss in Children	Unknown status	No Results Available	Otitis Media|Conductive Hearing Loss	Device: Ear Popper	Tel-Aviv Sourasky Medical Center	Both	3 Years to 18 Years (Child, Adult)	Phase 4	30	Other	Interventional	Allocation: Randomized|Endpoint Classification: Safety/Efficacy Study|Intervention Model: Parallel Assignment|Masking: Open Label|Primary Purpose: Treatment	TASMC06YO3567CTIL	October 24, 2006	2006-10-01	99999	October 24, 2006	October 2006	No Study Results Posted	null	null	Audiometry and tympanometry test results at at 7 weeks and 3 months from beginning of use of the ear popper.|Otoscopic findings at at 7 weeks and 3 months from beginning of use of the ear popper.|Hearing improvement at 7 weeks and 3 months from the beginning of the trial.|Rate of referrals for tympanostomy tube insertion at 3 months	https://ClinicalTrials.gov/show/NCT00393159
Deafness	243	NCT00394056	Vestipitant Or Vestipitant/Paroxetine Combination In Subjects With Tinnitus And Hearing Loss.	Completed	No Results Available	Tinnitus	Drug: Vestipitant|Drug: Vestipitant + Paroxetine|Other: Placebo	GlaxoSmithKline	Both	18 Years to 65 Years (Adult)	Phase 2	26	Industry	Interventional	Allocation: Randomized|Endpoint Classification: Efficacy Study|Intervention Model: Crossover Assignment|Masking: Double Blind (Subject, Investigator)|Primary Purpose: Treatment	NKP106254	October 27, 2006	2006-12-01	2009-08-01	October 27, 2016	October 2016	No Study Results Posted	null	2009-08-01	Visual Analog Scales (VAS) to measure the change in tinnitus loudness as perceived at the moment of the measurement at 2 hrs after dosing (or at any other time point vs. pre-dose baseline).|VAS to measure tinnitus pitch, distress and anxiety. Pure Tone Audiometry & Psychoacoustic assessment. Sleep & Tinnitus questionnaires. Safety, tolerability and pharmacokinetics of drug.	https://ClinicalTrials.gov/show/NCT00394056
Ear Diseases	654	NCT00397007	Psychophysiological Treatment of Chronic Tinnitus	Completed	No Results Available	Tinnitus	Behavioral: Biofeedback-based cognitive-behavioural intervention	Philipps University Marburg Medical Center|German Research Foundation	Both	16 Years to 75 Years (Child, Adult, Senior)	Phase 2	130	Other	Interventional	Allocation: Randomized|Endpoint Classification: Efficacy Study|Intervention Model: Parallel Assignment|Masking: Single Blind|Primary Purpose: Treatment	RI 574/12-1	November 7, 2006	2005-05-01	2008-05-01	May 8, 2008	May 2008	No Study Results Posted	null	null	Tinnitus Questionnaire German Version|Tinnitus diary|Symptom Check List|Beck Depression Inventory|Illness perception questionnaire|Pain disability index|Generalized self efficacy	https://ClinicalTrials.gov/show/NCT00397007
Deafness	16	NCT00400413	Neuroanatomy of Reading in Congenital Deafness.	Completed	No Results Available	Congenital Deafness	Procedure: fMRI	University Hospital, Strasbourg, France|Institut National de la Santé Et de la Recherche Médicale, France|Centre National de la Recherche Scientifique, France|Conseil Régional d'Alsace	Both	18 Years and older (Adult, Senior)	99999	60	Other	Interventional	Allocation: Non-Randomized|Intervention Model: Single Group Assignment|Masking: Open Label	2865	November 15, 2006	2003-11-01	2011-08-01	August 29, 2011	2011-08-01	No Study Results Posted	null	null		https://ClinicalTrials.gov/show/NCT00400413
Ear Diseases	652	NCT00405886	Neramexane for Tinnitus	Completed	No Results Available	Tinnitus	Drug: Neramexane|Drug: Placebo	Merz Pharmaceuticals GmbH	Both	18 Years to 65 Years (Adult)	Phase 2	431	Industry	Interventional	Allocation: Randomized|Endpoint Classification: Safety/Efficacy Study|Intervention Model: Parallel Assignment|Masking: Double Blind (Subject, Caregiver, Investigator, Outcomes Assessor)|Primary Purpose: Treatment	MRZ 92579-0508/1	November 29, 2006	2005-10-01	2007-03-01	March 10, 2011	March 2011	No Study Results Posted	null	2007-03-01	Change from baseline in tinnitus severity at the endpoint visit|Comparison of adverse events (type, severity, seriousness, frequency, relatedness) between treatment arms	https://ClinicalTrials.gov/show/NCT00405886
Ear Diseases	890	NCT00411216	Recovery of Visual Acuity in People With Vestibular Deficits	Completed	Has Results	Vestibular Neuronitis|Vestibular Neuronitis, Bilateral|Vestibular Schwannoma	Other: Control exercises|Other: gaze stabilization exercises	Emory University|National Institute on Deafness and Other Communication Disorders (NIDCD)	Both	18 Years to 80 Years (Adult, Senior)	99999	23	Other|NIH	Interventional	Allocation: Randomized|Endpoint Classification: Efficacy Study|Intervention Model: Parallel Assignment|Masking: Single Blind (Subject)|Primary Purpose: Treatment	IRB00000336|R01DC003196	December 12, 2006	2000-08-01	2004-12-01	July 16, 2015	July 2015	December 20, 2013	null	2004-12-01	Change in Visual Acuity During Head Movement From Baseline to Discharge|Subjective Complaints: (All Pre- and Post-intervention):|Disability Scale|Activities Specific Balance Confidence Scale|Symptoms Intensity for Dizziness, Oscillopsia, Disequilibrium|Balance and Gait|Fall Risk (Dynamic Gait Index)|Eye Movements: Scleral Search Coil	https://ClinicalTrials.gov/show/NCT00411216
Deafness	43	NCT00416143	Bed Rest for Idiopathic Sudden Sensorineural Hearing Loss	Unknown status	No Results Available	Sudden Loss of Hearing	Procedure: bed rest|Drug: prednisone - oral corticosteroid 1mg/kg/D for 1 week	Sheba Medical Center	Both	16 Years and older (Child, Adult, Senior)	Phase 2|Phase 3	60	Other	Interventional	Allocation: Non-Randomized|Endpoint Classification: Safety/Efficacy Study|Intervention Model: Parallel Assignment|Masking: Open Label|Primary Purpose: Treatment	SHEBA-06-4065-EC-CTIL	December 24, 2006	2006-06-01	2008-12-01	December 24, 2006	2006-12-01	No Study Results Posted	null	null	hearing improvement	https://ClinicalTrials.gov/show/NCT00416143
Ear Diseases	192	NCT00419380	Treatment of Clogged Tympanostomy Tubes: An Off-Label Use of Dornase Alfa (Pulmozyme®)	Completed	Has Results	Otitis Media	Drug: dornase alfa (Pulmozyme®)	University of Colorado, Denver|Genentech, Inc.	Both	1 Year to 18 Years (Child, Adult)	Phase 4	40	Other|Industry	Interventional	Allocation: Randomized|Endpoint Classification: Safety/Efficacy Study|Intervention Model: Parallel Assignment|Masking: Single Blind (Investigator)|Primary Purpose: Treatment	06-0556|BB-IND Number: 100242	January 4, 2007	2007-01-01	2011-05-01	March 11, 2015	March 2015	February 24, 2015	null	2011-05-01	Patency of the Tympanostomy Tube at the Day-14 Visit.|Presence or Absence of Drainage in the Ear Canal and Fluid in the Middle Ear at the the Day-14 Visit.	https://ClinicalTrials.gov/show/NCT00419380
Deafness	219	NCT00424307	Bilateral Cochlear Implant Benefit in Young Children	Unknown status	No Results Available	Hearing Loss	Device: HiResolution Bionic Ear System	Advanced Bionics	Both	12 Months to 36 Months (Child)	Phase 4	60	Industry	Interventional	Allocation: Non-Randomized|Endpoint Classification: Safety/Efficacy Study|Intervention Model: Single Group Assignment|Masking: Open Label|Primary Purpose: Treatment	ACR0906	January 17, 2007	2007-01-01	2012-04-01	June 24, 2011	June 2011	No Study Results Posted	null	2012-04-01	Assessment of Speech Perception Skills|Health-Related Quality of Life and Assessment of Communicative Performance	https://ClinicalTrials.gov/show/NCT00424307
Neuroma, Acoustic	35	NCT00438087	Corticosteroids in Prevention of Facial Palsy After Cranial Base Surgery	Completed	No Results Available	Facial Palsy	Drug: methylprednisolone	Assistance Publique - Hôpitaux de Paris	Both	18 Years and older (Adult, Senior)	Phase 3	313	Other	Interventional	Allocation: Randomized|Endpoint Classification: Safety/Efficacy Study|Intervention Model: Parallel Assignment|Masking: Double Blind (Subject, Investigator)|Primary Purpose: Prevention	P051072	February 9, 2007	2007-03-01	2011-01-01	July 6, 2012	July 2012	No Study Results Posted	null	2010-03-01	Assessment of the facial function at 8 days postoperative|Assessment of the facial function at 1 day postoperative	https://ClinicalTrials.gov/show/NCT00438087
Deafness	151	NCT00438334	Real-World Benefit From Directional Hearing Aids	Completed	No Results Available	Hearing Loss	Device: Programmable directional/omni-directional hearing aid	Vanderbilt University Medical Center|VA Office of Research and Development	Both	Child, Adult, Senior	99999	105	Other|U.S. Fed	Interventional	Allocation: Randomized|Intervention Model: Crossover Assignment|Masking: Double-Blind|Primary Purpose: Treatment	170	December 5, 2006	2001-04-01	2004-03-01	November 18, 2016	2016-11-01	No Study Results Posted	null	2004-03-01	Probe microphone measurements|Speech understanding in noise|Hearing aid use time|Hearing aid benefit|Hearing aid preference|Hearing aid satisfaction	https://ClinicalTrials.gov/show/NCT00438334
Deafness	218	NCT00451503	Evaluation of Middle Ear Implantation	Completed	No Results Available	Hearing Loss	Device: Middle Ear Implant	Assistance Publique - Hôpitaux de Paris	Both	18 Years and older (Adult, Senior)	99999	69	Other	Interventional	Endpoint Classification: Safety/Efficacy Study|Intervention Model: Single Group Assignment|Masking: Open Label|Primary Purpose: Treatment	P051023	March 21, 2007	2007-03-01	2012-06-01	July 6, 2012	July 2012	No Study Results Posted	null	2011-01-01	Assessment of the middle ear implant on speech intelligibility in quiet and noise in case of failure of conventional hearing aid|Assessment of the life quality of patients|Assessment of the tolerance at 6 months postoperative of the middle ear|implantation	https://ClinicalTrials.gov/show/NCT00451503
Ear Diseases	768	NCT00466947	COMPAS (Clinical Otitis Media & Pneumonia Study): Pneumonia & Acute Otitis Media (AOM ) Efficacy Study of the Pneumococcal Conjugate Vaccine	Completed	Has Results	Infections, Streptococcal	Biological: Pneumococcal conjugate vaccine GSK1024850A|Biological: Havrix|Biological: Engerix-B|Biological: Infanrix hexa|Biological: GSK Biologicals' DTPa-IPV/Hib vaccine	GlaxoSmithKline	Both	6 Weeks to 16 Weeks (Child)	Phase 3	23802	Industry	Interventional	Allocation: Randomized|Endpoint Classification: Safety/Efficacy Study|Intervention Model: Parallel Assignment|Masking: Double Blind (Caregiver, Investigator)|Primary Purpose: Prevention	109563	April 26, 2007	2007-06-01	2011-07-01	September 6, 2016	2016-09-01	August 25, 2011	null	2010-08-01	Number of Subjects With a First Episode Reported of Bacterial Community Acquired Pneumoniae (B-CAP)|Number of Subjects With Serious Adverse Events (SAEs)|Number of Subjects With Any Unsolicited Adverse Event (AE), in the Panama Subset|Number of Subjects With Solicited Local Symptoms Post Primary Vaccination in the Immunogenicity and Tolerability Subset|Number of Subjects With Solicited Local Symp…	https://ClinicalTrials.gov/show/NCT00466947
Ear Diseases	789	NCT00474409	A Study To Evaluate The Efficacy And Safety Of Betahistine Mesilate In The Treatment Of Patients With Vertigo Caused By Cerebral Infarction In Posterior Circulation	Terminated	No Results Available	Vertigo	Drug: Merislon	Eisai China Inc.|Eisai Inc.	Both	18 Years to 80 Years (Adult, Senior)	Phase 4	360	Industry	Interventional	Allocation: Randomized|Endpoint Classification: Safety/Efficacy Study|Intervention Model: Parallel Assignment|Masking: Double Blind (Subject, Investigator)|Primary Purpose: Treatment	MRS-CHN-001	May 3, 2007	2007-05-01	99999	December 5, 2008	2008-12-01	No Study Results Posted	null	null	Changes in the European Evaluation of Vertigo (EEV) scale in 4 weeks.|The duration of the vertigo symptom.	https://ClinicalTrials.gov/show/NCT00474409
Deafness	331	NCT00477607	Alpha-Lipoic Acid in Preventing Hearing Loss in Cancer Patients Undergoing Treatment With Cisplatin	Completed	Has Results	Ototoxicity|Unspecified Adult Solid Tumor	Drug: alpha-lipoic acid|Behavioral: Audiology|Biological: laboratory biomarker analysis|Drug: Placebo	VA Office of Research and Development|Oregon Health and Science University	Both	18 Years and older (Adult, Senior)	Phase 2|Phase 3	39	U.S. Fed|Other	Interventional	Allocation: Randomized|Endpoint Classification: Efficacy Study|Intervention Model: Parallel Assignment|Masking: Double Blind (Subject, Investigator, Outcomes Assessor)|Primary Purpose: Supportive Care	C4697-R|CDR0000546570|NCRAR-VA-1810|OHSU-3288	May 23, 2007	2007-10-01	2011-06-01	February 3, 2014	February 2014	October 4, 2013	null	2011-03-01	Ototoxicity Measurement|Malondialdehyde (MDA) Levels|Total Amount of Prescribed Cisplatin Dose Administered	https://ClinicalTrials.gov/show/NCT00477607
Deafness	307	NCT00486577	Chronic Electrical Stimulation of the Auditory Cortex for Intractable Tinnitus	Completed	No Results Available	Hearing Disorders|Hearing Loss|Hyperacusis|Tinnitus	Procedure: significant chronic primary auditory cortex stimulation during the first two weeks|Procedure: non significant chronic primary auditory cortex stimulation during the first two weeks	University Hospital, Bordeaux	Both	18 Years to 70 Years (Adult, Senior)	Phase 2|Phase 3	10	Other	Interventional	Allocation: Randomized|Endpoint Classification: Safety/Efficacy Study|Intervention Model: Crossover Assignment|Masking: Double Blind (Subject, Investigator)|Primary Purpose: Treatment	Promo 2005	June 13, 2007	2007-06-01	2010-12-01	January 27, 2011	January 2011	No Study Results Posted	ACOUSCO	2010-12-01	intensity of the tinnitus. The cut off efficacy is 35% improvement on the STI score|Tinnitus Handicap Questionnaire Multiple Activity Scale for Hyperacusis questionnaires for assessment of the patients and treatment outcome of tinnitus hyperacusis and loss of hearing subjective global improvement scale	https://ClinicalTrials.gov/show/NCT00486577
Deafness	347	NCT00488007	Clinical Trial on Alzheimer Disease, Presbycusis and Hearing Aids	Completed	No Results Available	Alzheimer Disease|Presbycusis	Device: Hearing aids used : PHONAK Savia and Valeo	Hospices Civils de Lyon	Both	65 Years and older (Adult, Senior)	99999	51	Other	Interventional	Allocation: Randomized|Endpoint Classification: Efficacy Study|Intervention Model: Parallel Assignment|Masking: Double Blind (Subject, Investigator)|Primary Purpose: Treatment	2006414	June 18, 2007	2007-05-01	2013-09-01	August 29, 2016	2011-12-01	No Study Results Posted	null	2013-06-01	Cognitive benefit evaluated thanks to the ADAS-Cog scale|Cognitive scales: MMSE, Grober and Buschke, Digit symbol test|Behavioural scales: IADL, NPI|Quality of life scales: Zarit scale and ADRQL|Consumption questionnaire	https://ClinicalTrials.gov/show/NCT00488007
Ear Diseases	230	NCT00500474	Effects of Endolymphatic Sac Drainage With Steroids for Meniere’s Disease	Completed	No Results Available	Meniere's Disease	Procedure: endolymphatic sac drainage with steroids	Osaka University	Both	Child, Adult, Senior	99999	197	Other	Interventional	Allocation: Randomized|Endpoint Classification: Efficacy Study|Intervention Model: Parallel Assignment|Masking: Single Blind|Primary Purpose: Treatment	tk19661217|tk20090401	July 11, 2007	1996-04-01	2005-03-01	July 23, 2007	July 2007	No Study Results Posted	EDSS	null	the ratio of patients in vertigo supression and hearing improvement|the ratio of patients in canal improvement	https://ClinicalTrials.gov/show/NCT00500474
Ear Diseases	644	NCT00518024	Safety and Effectiveness of Repetitive Transcranial Magnetic Stimulation in the Treatment of Tinnitus	Completed	No Results Available	Tinnitus	Procedure: Repetitive Transcranial Magnetic Stimulation (rTMS)	University Hospital Tuebingen|German Research Foundation|CenTrial GmbH	Both	18 Years to 75 Years (Adult, Senior)	Phase 2	48	Other|Industry	Interventional	Allocation: Randomized|Endpoint Classification: Safety/Efficacy Study|Intervention Model: Parallel Assignment|Masking: Double Blind (Subject, Caregiver, Outcomes Assessor)|Primary Purpose: Treatment	PL 525/1-1	August 15, 2007	null	99999	June 28, 2010	June 2010	No Study Results Posted	null	null	Tinnitus severity (Tinnitus Questionnaire)|Visual Analog Scale (Tinnitus Loudness); Visual Analog Scale (Tinnitus Annoyance); Visual Analog Scale (Tinnitus Change); Becks Depression Inventory; Symptom Check List; Audiogram; Speech Audiometry	https://ClinicalTrials.gov/show/NCT00518024
Deafness	298	NCT00519311	RCT of an Intervention to Improve the Health of Adolescents With Intellectual Disability	Completed	No Results Available	Vision Impairment|Hearing Impairment|Obesity	Behavioral: Health Intervention Package	The University of Queensland|National Health and Medical Research Council, Australia	Both	10 Years to 20 Years (Child, Adult)	99999	732	Other	Interventional	Allocation: Randomized|Intervention Model: Parallel Assignment|Masking: Single Blind (Outcomes Assessor)|Primary Purpose: Supportive Care	401647	August 21, 2007	2006-01-01	2010-06-01	May 31, 2015	May 2015	No Study Results Posted	Ask	2010-06-01	Level of health promotion|Disease prevention|Case finding activities (the identification of new disease)|Acceptability and usefulness of both the CHAP health review and the ASK Diary|Appropriate health interventions|Ongoing maintenance of health care	https://ClinicalTrials.gov/show/NCT00519311
Ear Diseases	134	NCT00520039	Osteopathic Otitis Media Research Study	Completed	No Results Available	Otitis Media With Effusion	Procedure: osteopathic manipulative medicine (OMM)	West Virginia School of Osteopathic Medicine|University of New England|American Academy of Osteopathy|Osteopathic Research Center	Both	6 Months to 2 Years (Child)	Phase 1|Phase 2	60	Other	Interventional	Allocation: Randomized|Endpoint Classification: Efficacy Study|Intervention Model: Parallel Assignment|Masking: Single Blind (Outcomes Assessor)|Primary Purpose: Treatment	KS5172007	August 22, 2007	2007-09-01	2009-08-01	October 5, 2015	2009-11-01	No Study Results Posted	OOMRS	2009-08-01	Duration of middle ear effusion following a single episode of acute otitis media|Changes in tympanogram and acoustic reflectometer readings immediately following one osteopathic manipulative treatment protocol	https://ClinicalTrials.gov/show/NCT00520039
Ear Diseases	133	NCT00523120	Topical Voltaren in Otitis Externa	Terminated	No Results Available	Otitis Externa	Drug: diclofenac sodium|Drug: dexotc	Sieff Medical Center	Both	18 Years and older (Adult, Senior)	Phase 2	20	Other	Interventional	Allocation: Randomized|Endpoint Classification: Efficacy Study|Intervention Model: Parallel Assignment|Masking: Double Blind (Subject, Caregiver)|Primary Purpose: Treatment	HP 7-264S	August 28, 2007	2008-09-01	2011-12-01	April 18, 2016	2016-04-01	No Study Results Posted	null	2011-12-01	reducing oral analagestic use|adding an alternative treatment for otitis externa	https://ClinicalTrials.gov/show/NCT00523120
Ear Diseases	132	NCT00525551	Efficacy of Acetylcysteine in Patients Undergoing Surgery for Otosclerosis	Completed	No Results Available	Otosclerosis	Drug: Acetylcysteine|Drug: Placebo (NaCl)	Karolinska University Hospital|Karolinska Institutet|AstraZeneca	Both	18 Years and older (Adult, Senior)	Phase 4	152	Other|Industry	Interventional	Allocation: Randomized|Endpoint Classification: Efficacy Study|Intervention Model: Parallel Assignment|Masking: Double Blind (Subject, Caregiver, Investigator, Outcomes Assessor)|Primary Purpose: Treatment	KS-OAS1|EudraCT 2006-006243-31	September 4, 2007	2007-09-01	2013-04-01	September 10, 2013	2013-09-01	No Study Results Posted	null	2013-04-01	Hearing thresholds	https://ClinicalTrials.gov/show/NCT00525551
Ear Diseases	131	NCT00539149	Long-term Antibiotics for Treatment and Prevention of Otitis Media in Aborignal Children	Completed	No Results Available	Otitis Media	Drug: Amoxycillin|Drug: Placebo equivalent to amoxycillin	Menzies School of Health Research|National Health and Medical Research Council, Australia	Both	up to 12 Months (Child)	Phase 4	126	Other	Interventional	Allocation: Randomized|Endpoint Classification: Efficacy Study|Intervention Model: Parallel Assignment|Masking: Double Blind (Subject, Caregiver, Investigator, Outcomes Assessor)|Primary Purpose: Prevention	COMIT1|NHMRC 954086	October 2, 2007	1996-04-01	2001-03-01	May 21, 2010	October 2007	No Study Results Posted	COMIT1	null	Proportion of children with middle ear effusion|Proportion of study visits at which middle ear effusion detected|Proportion of infants with tympanic membrane perforation|Proportion of study visits with tympanic membrane perforation|Proportion of infants with nasopharyngeal colonisation with resistant Streptococcus pneumoniae|proportion of infants withdrawn from study due to intervention adverse e…	https://ClinicalTrials.gov/show/NCT00539149
Ear Diseases	130	NCT00546117	A Clinical Trial of Proton Pump Inhibitors to Treat Children With Chronic Otitis Media With Effusion	Completed	Has Results	Otitis Media With Effusion	Drug: lansoprazole|Drug: placebo	Washington University School of Medicine|Doris Duke Charitable Foundation|TAP Pharmaceutical Products Inc.	Both	2 Years to 12 Years (Child)	99999	16	Other|Industry	Interventional	Allocation: Randomized|Endpoint Classification: Efficacy Study|Intervention Model: Parallel Assignment|Masking: Double Blind (Subject, Caregiver, Investigator, Outcomes Assessor)|Primary Purpose: Treatment	HRPO# 07-0762	October 17, 2007	2007-10-01	2009-12-01	September 27, 2011	2011-09-01	December 10, 2010	null	2009-12-01	Absence of Middle Ear Fluid by Pneumatic Otoscopy, Right Ear|Absence of Middle Ear Fluid by Pneumatic Otoscopy, LeftEar|Acoustic Reflectometry|Tympanometry|Reflux Symptom Questionnaires	https://ClinicalTrials.gov/show/NCT00546117
Ear Diseases	129	NCT00547326	The Effect of Osteopatic Cranial Techniques on the Audiometric and Tympanometric Values in Children Suffering From Otitis Media With Effusion.	Withdrawn	No Results Available	Otitis Media With Effusion	Procedure: treated with osteopatic cranial techniques|Procedure: Treatment with placebo	University Hospital, Ghent	Both	3 Years to 7 Years (Child)	99999	60	Other	Interventional	Allocation: Randomized|Endpoint Classification: Efficacy Study|Intervention Model: Single Group Assignment|Masking: Double Blind (Subject, Investigator)|Primary Purpose: Treatment	2007/397	October 19, 2007	null	99999	April 7, 2008	2008-04-01	No Study Results Posted	null	null	Audiometric and tympanometric results	https://ClinicalTrials.gov/show/NCT00547326
Deafness	25	NCT00552786	Antioxidation Medication for Noise-induced Hearing Loss	Completed	Has Results	Hearing Loss	Drug: N-acetylcysteine (NAC)|Drug: glucose	National Taiwan University Hospital|Institute of Occupational Safety and Health, Taiwan|Municipal Hospital of Tainan, Taiwan	Male	25 Years to 65 Years (Adult)	Phase 2	53	Other	Interventional	Allocation: Randomized|Endpoint Classification: Safety/Efficacy Study|Intervention Model: Crossover Assignment|Masking: Double Blind (Subject, Outcomes Assessor)|Primary Purpose: Prevention	200704018M	November 1, 2007	2007-11-01	2008-03-01	July 1, 2010	2009-11-01	March 29, 2009	null	2008-01-01	Temporary Threshold Shift Measurement by Pure Tone Audiometry (A Total of Four Hearing Assessments Were Completed for Each Formulation Period on the 1st Day Pre- and Post-shift, and the 14th Day Pre- and Post-shift)|Temporary Threshold Changes Measurement by Distortion Product Otoacoustic Emissions (DPOAE) (A Total of Four Hearing Assessments Were Completed for Each Formulation Period on the 1st …	https://ClinicalTrials.gov/show/NCT00552786
Auditory Diseases, Central	13	NCT00554801	Central Auditory Processing Disorders Associated With Blast Exposure	Completed	Has Results	Central Auditory Processing Disorder|Traumatic Brain Injury|Hearing Loss	Procedure: Audiological testing	VA Office of Research and Development|Walter Reed Army Medical Center	Both	18 Years and older (Adult, Senior)	99999	84	U.S. Fed	Interventional	Allocation: Non-Randomized|Endpoint Classification: Bio-equivalence Study|Intervention Model: Parallel Assignment|Masking: Open Label|Primary Purpose: Diagnostic	C5067-R	November 5, 2007	2007-10-01	2011-12-01	November 12, 2014	2014-11-01	November 4, 2014	null	2010-12-01	Audiological Test Results|Questionnaires Regarding Quality of Life	https://ClinicalTrials.gov/show/NCT00554801
Ear Diseases	642	NCT00555776	Effect of Gabapentin on Idiopathic Subjective Tinnitus	Unknown status	No Results Available	Subjective Tinnitus	Drug: Gabapentin|Drug: placebo	Islamic Azad University of Mashhad	Both	18 Years to 75 Years (Adult, Senior)	Phase 2	70	Other	Interventional	Allocation: Randomized|Endpoint Classification: Efficacy Study|Intervention Model: Parallel Assignment|Masking: Double Blind (Subject, Investigator)|Primary Purpose: Treatment	Gaba-tinntus-145	November 8, 2007	2007-01-01	2008-10-01	January 5, 2009	2008-08-01	No Study Results Posted	null	2008-04-01	Reduction in the sensation of Tinnitus by the patient or complete resolution of tinnitus;by the patient's scoring it from one to ten, before and after prescribing Gabapentin.|Relieve of complications of tinnitus, such as sleep difficulties.	https://ClinicalTrials.gov/show/NCT00555776
Ear Diseases	641	NCT00567892	Collaborative Tinnitus Research at Washington University	Completed	Has Results	Subjective Tinnitus	Device: rTMS	Washington University School of Medicine|National Institute on Deafness and Other Communication Disorders (NIDCD)	Both	18 Years to 60 Years (Adult)	Phase 2	55	Other|NIH	Interventional	Allocation: Randomized|Endpoint Classification: Safety/Efficacy Study|Intervention Model: Crossover Assignment|Masking: Double Blind (Subject, Caregiver, Investigator, Outcomes Assessor)|Primary Purpose: Treatment	07-0689|R01DC009095	December 3, 2007	2008-01-01	2011-06-01	August 23, 2012	2012-08-01	April 11, 2012	CTRWU	2011-06-01	Change in THI (Tinnitus Handicap Inventory)|Perceived Global Impression of Change (PGIC: Number of Participants With Perceived Global Impression of Change (PGIC) of 1 or Greater	https://ClinicalTrials.gov/show/NCT00567892
Ear Diseases	640	NCT00578058	Randomized Trial Of Tinnitus Retraining Therapy	Completed	No Results Available	Tinnitus	Other: Counseling and Sound Therapy	University of Iowa|National Institute on Deafness and Other Communication Disorders (NIDCD)	Both	18 Years and older (Adult, Senior)	Phase 2	180	Other|NIH	Interventional	Allocation: Randomized|Intervention Model: Parallel Assignment|Masking: Single Blind (Subject)|Primary Purpose: Treatment	R01DC005972	December 18, 2007	2004-01-01	2009-11-01	August 2, 2011	2011-08-01	No Study Results Posted	null	2009-11-01	Iowa Tinnitus Handicap Questionnaire|Tinnitus measures	https://ClinicalTrials.gov/show/NCT00578058
Ear Diseases	128	NCT00578474	A Phase III Study of an Otic Formulation in Acute Otitis Media With Tympanostomy Tubes	Completed	No Results Available	Acute Otitis Media	Drug: Moxidex otic solution|Drug: Ofloxacin otic solution|Device: Tympanostomy tubes	Alcon Research	Both	6 Months to 12 Years (Child)	Phase 3	911	Industry	Interventional	Allocation: Randomized|Intervention Model: Parallel Assignment|Masking: Double Blind (Subject, Caregiver, Investigator, Outcomes Assessor)|Primary Purpose: Treatment	C-05-35	December 19, 2007	2005-12-01	2008-08-01	November 29, 2012	2012-11-01	No Study Results Posted	null	2008-08-01	Clinical cure rate at the test of cure visit as determined by the investigator|Time to cessation of otorrhea|Microbiological outcome|Treatment failures	https://ClinicalTrials.gov/show/NCT00578474
Deafness	177	NCT00578760	Does Aspirin Have a Protective Role Against Chemotherapeutically Induced Ototoxicity?	Unknown status	No Results Available	Hearing Loss|Ototoxicity	Drug: aspirin|Drug: placebo	University Health Network, Toronto	Both	18 Years and older (Adult, Senior)	99999	110	Other	Interventional	Allocation: Randomized|Intervention Model: Parallel Assignment|Masking: Double Blind (Subject, Caregiver, Investigator, Outcomes Assessor)|Primary Purpose: Prevention	Aspirin-01	December 18, 2007	2008-02-01	2010-02-01	December 19, 2007	2007-12-01	No Study Results Posted	null	null	hearing loss|hearing loss and tinnitus questionnaires	https://ClinicalTrials.gov/show/NCT00578760
Ear Diseases	127	NCT00578773	A Phase II Study of an Otic Formulation in Treating Peri-Operative Tube Otorrhea	Completed	No Results Available	Acute Otitis Media	Drug: Moxidex otic solution|Drug: Moxifloxacin otic solution|Device: Tympanostomy tubes	Alcon Research	Both	6 Months to 12 Years (Child)	Phase 2	303	Industry	Interventional	Allocation: Randomized|Intervention Model: Parallel Assignment|Masking: Single Blind (Subject)|Primary Purpose: Treatment	C-05-38	December 19, 2007	2007-11-01	2009-01-01	November 29, 2012	2012-11-01	No Study Results Posted	null	2009-01-01	Time to cessation of otorrhea as recorded by the parent or guardian via a patient diary|Clinical cures at each visit|Absence of otorrhea at each visit	https://ClinicalTrials.gov/show/NCT00578773
Ear Diseases	126	NCT00579189	Phase III Study of an Otic Formulation in Acute Otitis Media With Tympanostomy Tubes	Completed	No Results Available	Acute Otitis Media	Drug: Moxidex otic solution|Drug: Moxifloxacin otic solution|Device: Tympanostomy tubes	Alcon Research	Both	6 Months to 12 Years (Child)	Phase 3	776	Industry	Interventional	Allocation: Randomized|Intervention Model: Parallel Assignment|Masking: Double Blind (Subject, Caregiver, Investigator, Outcomes Assessor)|Primary Purpose: Treatment	C-05-36	December 19, 2007	2006-01-01	2009-01-01	November 29, 2012	2012-11-01	No Study Results Posted	null	2009-01-01	Time to cessation of otorrhea as recorded by the parent or guardian via a patient diary|Clinical cure rate|Microbiological outcome|Treatment failures	https://ClinicalTrials.gov/show/NCT00579189
Ear Diseases	125	NCT00581711	Improving Otitis Media Care With Clinical Decision Support	Completed	No Results Available	Otitis Media	Other: 3-Part Intervention|Other: 4-Part Intervention|Other: 1-part intervention	Children's Hospital of Philadelphia|Agency for Healthcare Research and Quality (AHRQ)	Both	2 Months to 18 Years (Child, Adult)	Phase 3	55779	Other|U.S. Fed	Interventional	Allocation: Randomized|Intervention Model: Parallel Assignment|Masking: Open Label|Primary Purpose: Treatment	2007-10-5555|1R18HS017042-01	December 19, 2007	2007-12-01	2010-09-01	June 15, 2012	June 2012	No Study Results Posted	OMHIT	2010-09-01	Quality of otitis media care.|Clinician adoption of intervention and Resource Utilization	https://ClinicalTrials.gov/show/NCT00581711
Deafness	118	NCT00582946	Wide-Bandwidth Open Canal Hearing Aid For Better Multitalker Speech Understanding	Completed	Has Results	Hearing Impairment	Device: Hearing Aid	EarLens Corporation|National Institute on Deafness and Other Communication Disorders (NIDCD)	Both	21 Years and older (Adult, Senior)	Phase 1	16	Industry|NIH	Interventional	Endpoint Classification: Safety/Efficacy Study|Intervention Model: Single Group Assignment|Masking: Open Label|Primary Purpose: Basic Science	R43DC008499-01|R44DC008499	December 19, 2007	2006-05-01	2009-12-01	September 30, 2016	2016-09-01	October 29, 2013	null	2009-12-01	Maximum Effective Sound Pressure Level (MEPO)	https://ClinicalTrials.gov/show/NCT00582946
Deafness	141	NCT00584155	Protection From Cisplatin Ototoxicity by Lactated Ringers	Withdrawn	No Results Available	Hearing Loss	Drug: Normal Saline and 0.3% ofloxacin|Drug: Lactated Ringer's with 0.03% Ofloxacin	University of Oklahoma	Both	18 Years and older (Adult, Senior)	Phase 1	0	Other	Interventional	Allocation: Randomized|Endpoint Classification: Safety/Efficacy Study|Intervention Model: Single Group Assignment|Masking: Single Blind (Subject)|Primary Purpose: Treatment	Lactated Ringers - Berryhill	December 20, 2007	2006-07-01	2010-06-01	May 26, 2015	June 2010	No Study Results Posted	null	2010-06-01	Pre-treatment audiogram will be compared with the post treatment audiogram. The differences between the two will be calculated and compared to the differences in the opposite ear.	https://ClinicalTrials.gov/show/NCT00584155
Ear Diseases	634	NCT00591019	Use of Modafinil in the Treatment of Tinnitus	Terminated	Has Results	Tinnitus	Drug: Modafinil|Other: Placebo	University of Arkansas	Both	20 Years to 99 Years (Adult, Senior)	Phase 1	7	Other	Interventional	Allocation: Randomized|Endpoint Classification: Efficacy Study|Masking: Single Blind (Subject)|Primary Purpose: Treatment	# 65171	December 27, 2007	2006-08-01	2008-06-01	September 23, 2015	2015-09-01	February 28, 2011	null	2008-03-01	The P50 Amplitude (i.e. Evoked Auditory Response Potential Recorded in Millivolts 50 Milliseconds After Sound Onset).|Simple Reaction Time (Attention)for Baseline, Modafinil and Placebo Arms.	https://ClinicalTrials.gov/show/NCT00591019
Ear Diseases	633	NCT00591994	Tinnitus Treatment With Piribedil Guided by Acoustic Otoemissions and Electrocochleography	Completed	No Results Available	Tinnitus	Drug: piribedil	Faculdade de Medicina de Valenca	Both	18 Years and older (Adult, Senior)	99999	100	Other	Interventional	Allocation: Randomized|Endpoint Classification: Safety/Efficacy Study|Intervention Model: Crossover Assignment|Masking: Double Blind (Subject, Caregiver, Investigator)|Primary Purpose: Treatment	OTOSUL 01/2007|FMV 01/2006	December 26, 2007	2006-11-01	99999	March 6, 2008	2007-12-01	No Study Results Posted	piribedil	2007-12-01	THI - Tinnitus Handicap Inventory|VAS - Visual Analog Scale	https://ClinicalTrials.gov/show/NCT00591994
Otitis	216	NCT00593502	Early Oseltamivir Treatment of Influenza in Children 1-3 Years of Age	Completed	No Results Available	Influenza	Drug: oseltamivir|Drug: placebo	Hospital District of Southwestern Finland|Hoffmann-La Roche	Both	1 Year to 3 Years (Child)	Phase 4	409	Other|Industry	Interventional	Allocation: Randomized|Endpoint Classification: Efficacy Study|Intervention Model: Parallel Assignment|Masking: Double Blind (Subject, Caregiver, Investigator, Outcomes Assessor)|Primary Purpose: Prevention	MV21118|EudraCT 2007-004734-17	January 4, 2008	2008-02-01	2009-06-01	June 18, 2009	June 2009	No Study Results Posted	ETOPOM	2009-06-01	Percentage of influenza-infected children in whom acute otitis media develops after the start of study medication|Time to resolution of fever and other clinical symptoms	https://ClinicalTrials.gov/show/NCT00593502
Ear Diseases	631	NCT00596531	Clinical Trial of Acamprosate for Tinnitus	Completed	No Results Available	Tinnitus	Drug: Acamprosate|Drug: Placebo	Oregon Health and Science University	Both	18 Years to 75 Years (Adult, Senior)	Phase 1	154	Other	Interventional	Allocation: Randomized|Endpoint Classification: Safety/Efficacy Study|Intervention Model: Crossover Assignment|Masking: Double Blind (Subject, Investigator)|Primary Purpose: Treatment	00003412|IRB00003412	January 8, 2008	2008-01-01	2013-11-01	November 7, 2016	2016-11-01	No Study Results Posted	null	2013-11-01	Tinnitus Handicap Index Tinnitus Functional Index Tinnitus loudness score on visual numerical scale|Depression Inventory Psychoacoustic measures of tinnitus	https://ClinicalTrials.gov/show/NCT00596531
Ear Diseases	229	NCT00599560	Vasopressin and V2 Receptor in Meniere's Disease	Completed	No Results Available	Meniere Disease	Genetic: vasopressin, V2 receptor and cyclic AMP	Osaka University|Osaka City University	Both	20 Years to 80 Years (Adult, Senior)	99999	135	Other	Interventional	Allocation: Non-Randomized|Endpoint Classification: Efficacy Study|Intervention Model: Parallel Assignment|Masking: Open Label|Primary Purpose: Treatment	tk19661218|Osaka Univ. School of Medicine	January 10, 2008	1998-04-01	2005-09-01	March 28, 2016	January 2008	No Study Results Posted	null	2005-09-01	plasma vasopressin level and V2 receptor mRNA in the endolymphatic sac in Meniere's disease vs controls|cyclic AMP activity in the endolymphatic sac in Meniere's disease vs controls	https://ClinicalTrials.gov/show/NCT00599560
Deafness	65	NCT00604474	Development of Auditory Skills in Young Deaf Children With Bilateral Cochlear Implants	Withdrawn	No Results Available	Deafness	Device: HiResolution Bionic Ear System (Cochlear Implant)	University of California, San Francisco	Both	12 Months to 36 Months (Child)	99999	0	Other	Interventional	Endpoint Classification: Efficacy Study|Intervention Model: Single Group Assignment|Masking: Open Label|Primary Purpose: Treatment	07030750|ACR0906	January 17, 2008	2007-10-01	2010-05-01	February 2, 2012	February 2012	No Study Results Posted	null	2010-05-01	Subject performance on speech perception tests|Speech recognition performance at various intervals. Global quality of life and functional communicative performance completed by parental proxy	https://ClinicalTrials.gov/show/NCT00604474
Otitis	239	NCT00607386	Safety and Clinical Outcomes in Hunter Syndrome Patients 5 Years of Age and Younger Receiving Idursulfase Therapy	Completed	Has Results	Hunter Syndrome|Mucopolysaccharidosis II|MPS II	Biological: Idursulfase	Shire|Covance|PharmaNet|PRA Health Sciences	Male	up to 5 Years (Child)	Phase 4	28	Industry	Interventional	Endpoint Classification: Safety Study|Intervention Model: Single Group Assignment|Masking: Open Label|Primary Purpose: Treatment	HGT-ELA-038|2007-006044-22	January 22, 2008	2007-12-01	2011-07-01	October 6, 2015	February 2014	September 3, 2013	null	2011-07-01	Safety Evaluation|Mean Change From Baseline to Week 53 in Normalized Urinary Glycosaminoglycan (GAG) Levels|Single- and Repeat-Dose Pharmacokinetics - Maximum Observed Serum Concentration (Cmax)|Single- and Repeat-Dose Pharmacokinetics - Time of Maximum Observed Serum Concentration (Tmax)|Single- and Repeat-Dose Pharmacokinetics - Area Under the Serum Concentration-Time Curve From Time 0 to the F…	https://ClinicalTrials.gov/show/NCT00607386
Ear Diseases	124	NCT00617682	Maternal Immunization To Prevent Infant Otitis Media	Completed	No Results Available	Otitis Media	Biological: PNCRM9|Biological: Placebo comparator	National Institute on Deafness and Other Communication Disorders (NIDCD)	Female	18 Years and older (Adult, Senior)	Phase 1|Phase 2	153	NIH	Interventional	Allocation: Randomized|Endpoint Classification: Safety/Efficacy Study|Intervention Model: Parallel Assignment|Masking: Double Blind (Subject, Caregiver, Investigator, Outcomes Assessor)|Primary Purpose: Prevention	R01DC005974-03	February 14, 2008	2000-10-01	2004-12-01	February 14, 2008	February 2008	No Study Results Posted	null	2004-12-01	Determine if offspring of women immunized with PNCRM9 or control during the third trimester have equivalent anticapsular polysaccharide (PS) IgG antibody responses to PNCRM7 measured 1 mo after the 3rd injection given at 6 mos of age.|Determine if offspring of these women have equivalent antibody responses to PNCRM7 at 13 mos. Sera are analyzed for anti-PS IgG, opsonic activity, IgG1 & IgG2 subcl…	https://ClinicalTrials.gov/show/NCT00617682
Ear Diseases	123	NCT00622518	Ear Drops for Children With Otitis Media	Completed	Has Results	Acute Otitis Media	Drug: Hyland's earache drops	University of Washington|Standard Homeopathic Company	Both	6 Months to 11 Years (Child)	99999	119	Other|Industry	Interventional	Allocation: Randomized|Endpoint Classification: Safety/Efficacy Study|Intervention Model: Parallel Assignment|Masking: Open Label|Primary Purpose: Supportive Care	33097-B|07-9092-B 01	February 13, 2008	2008-02-01	2009-04-01	November 4, 2010	2010-11-01	September 28, 2010	null	2009-02-01	Resolution of Otitis Media Symptoms|Side Effects of Therapy	https://ClinicalTrials.gov/show/NCT00622518
Ear Diseases	629	NCT00628316	Effects of Caffeine in Tinnitus	Completed	No Results Available	Tinnitus	Dietary Supplement: caffeine	Faculdade de Medicina de Valenca	Both	18 Years and older (Adult, Senior)	99999	50	Other	Interventional	Endpoint Classification: Efficacy Study|Intervention Model: Single Group Assignment|Masking: Open Label|Primary Purpose: Treatment	FMV 001 2008	February 25, 2008	2008-01-01	2008-12-01	March 21, 2011	February 2008	No Study Results Posted	null	2008-09-01	Tinnitus Handicap Inventory|Visual Analog Scale	https://ClinicalTrials.gov/show/NCT00628316
Ear Diseases	166	NCT00629694	Adenoidectomy, Myringotomy and Tubes' Insertion vs Adenoidectomy and Myringotomy Alone in Children With Otitis Media With Effusion and Adenoid Hypertrophy	Completed	No Results Available	Otitis Media With Effusion	Procedure: adenoidectomy, myringotomy, tubes insertion|Procedure: A-M	Aghia Sophia Children's Hospital of Athens	Both	3 Years to 12 Years (Child)	Phase 2	52	Other	Interventional	Allocation: Randomized|Endpoint Classification: Efficacy Study|Intervention Model: Parallel Assignment|Masking: Single Blind (Outcomes Assessor)|Primary Purpose: Treatment	2007-01-12	February 27, 2008	2007-09-01	2009-05-01	January 20, 2012	January 2012	No Study Results Posted	null	2009-05-01	OM-6|tympanogram type B	https://ClinicalTrials.gov/show/NCT00629694
Otitis	238	NCT00630747	Extension of Study TKT024 Evaluating Long-Term Safety and Clinical Outcomes in MPS II Patients Receiving Idursulfase	Completed	Has Results	Hunter Syndrome|Mucopolysaccharidosis II (MPS II)	Biological: Idursulfase	Shire	Male	5 Years and older (Child, Adult, Senior)	Phase 2|Phase 3	94	Industry	Interventional	Endpoint Classification: Safety/Efficacy Study|Intervention Model: Single Group Assignment|Masking: Open Label|Primary Purpose: Treatment	TKT024EXT|2004-002743-27	February 28, 2008	2004-09-01	2008-01-01	July 16, 2015	May 2014	February 27, 2012	null	2008-01-01	Change From Baseline in Mean Percent Predicted Forced Vital Capacity (FVC) at Week 105|Change From Baseline in Mean Distance Walked in the 6-minute Walk Test (6MWT) at Week 105|Change From Baseline in Mean Passive Joint Range of Motion (JROM) at Week 105|Change From Baseline in Mean Combined Liver and Spleen Volume at Week 105|Change From Baseline in Mean Normalized Urine Glycosaminoglycans (GAG)…	https://ClinicalTrials.gov/show/NCT00630747
Ear Diseases	122	NCT00638534	Japanese Study Evaluating the Effects of Telithromycin in Children With Acute Otitis Media	Completed	No Results Available	Otitis Media	Drug: Telithromycin (HMR3647)	Sanofi	Both	6 Months to 16 Years (Child)	Phase 3	56	Industry	Interventional	Allocation: Non-Randomized|Endpoint Classification: Safety/Efficacy Study|Intervention Model: Single Group Assignment|Masking: Open Label|Primary Purpose: Treatment	EFC6370|HMR3647B/3103	March 12, 2008	2004-02-01	2004-10-01	October 1, 2009	October 2009	No Study Results Posted	null	2004-10-01	Safety evaluation: presence/absence of subjective/objective symptoms and abnormal laboratory findings|Clinical efficacy: tympanic signs|Acceptability: compliance and willingness to take medication|Pharmacokinetics: plasma concentrations of telithromycin	https://ClinicalTrials.gov/show/NCT00638534
Deafness	95	NCT00642343	Balance in Children With Cochlear Implants	Completed	No Results Available	Severe, Profound Deafness	Behavioral: Evaluation of motor proficiency skills.|Behavioral: Evaluation of motor proficiency|Behavioral: Evaluation of motor proficiency|Behavioral: Evaluation of motor proficiency.	University of Oklahoma|American Academy of Otolaryngology-Head and Neck Surgery Foundation	Both	4 Years to 18 Years (Child, Adult)	Phase 0	66	Other	Interventional	Allocation: Non-Randomized|Endpoint Classification: Safety Study|Intervention Model: Parallel Assignment|Masking: Open Label|Primary Purpose: Treatment	BALANCE W/COCHLEAR_BERRYHILL	March 19, 2008	2008-03-01	2010-06-01	June 14, 2010	June 2010	No Study Results Posted	null	2010-06-01	The specific aim will be to compare the balance of children with cochlear implants to profoundly deaf children using the BOT2.|To evaluate the differences in balance function between children with bilateral cochlear implants compared to children with unilateral cochlear using implants the BOT2.	https://ClinicalTrials.gov/show/NCT00642343
Ear Diseases	121	NCT00643292	A Single, High-Dose Azithromycin Extended Release (60 mg/kg) Compared With 10 Days of High-Dose Amoxicillin Clavulanate in Children With Ear Infections at High Risk of Persistent/Recurrent Ear Infections	Completed	No Results Available	Acute Otitis Media	Drug: amoxicillin/clavulanate postassium (Augmentin ES-600)|Drug: azithromycin SR	Pfizer	Both	3 Months to 48 Months (Child)	Phase 3	902	Industry	Interventional	Allocation: Randomized|Endpoint Classification: Safety/Efficacy Study|Intervention Model: Parallel Assignment|Masking: Double Blind (Subject, Investigator)|Primary Purpose: Treatment	A0661073	March 19, 2008	2003-01-01	2004-05-01	May 16, 2011	May 2011	No Study Results Posted	null	null	clinical response (cure or failure) in the Clinical Per Protocol population|summary of baseline susceptibilities|Laboratory abnormalities|bacteriological response (eradication, presumed eradication, persistence, or presumed persistence) on a per pathogen basis for the Bacteriological Per Protocol population|adverse events|clinical response (cure or failure) in all populations except the Clinical …	https://ClinicalTrials.gov/show/NCT00643292
Ear Diseases	120	NCT00644943	A Comparison of the Safety and Efficacy of Cefdinir Oral Suspension Versus Amoxicillin/Clavulanate in Pediatric Subjects With Acute Otitis Media	Completed	No Results Available	Acute Otitis Media	Drug: cefdinir (Omnicef)|Drug: amoxicillin	Abbott	Both	6 Months to 6 Years (Child)	Phase 4	425	Industry	Interventional	Allocation: Randomized|Masking: Single Blind (Investigator)|Primary Purpose: Treatment	M02-541	March 21, 2008	2003-02-01	99999	March 21, 2008	March 2008	No Study Results Posted	null	2003-04-01	Clinical Cure Rate|Sustained Clinical Cure Rate	https://ClinicalTrials.gov/show/NCT00644943
Ear Diseases	119	NCT00645112	A Comparison of Safety and Efficacy of Cefdinir Oral Suspension Versus Azithromycin in Pediatric Subjects With Acute Otitis Media	Completed	No Results Available	Acute Otitis Media	Drug: cefdinir (Omnicef)|Drug: azithromycin	Abbott	Both	6 Months to 6 Years (Child)	Phase 4	357	Industry	Interventional	Allocation: Randomized|Intervention Model: Parallel Assignment|Masking: Single Blind (Investigator)|Primary Purpose: Treatment	M03-630	March 22, 2008	2003-11-01	99999	March 22, 2008	March 2008	No Study Results Posted	null	2004-01-01	Clinical cure rate at Evaluation 2|Sustained clinical cure rate at Evaluation 4	https://ClinicalTrials.gov/show/NCT00645112
Ear Diseases	118	NCT00645203	Safety and Efficacy Study of Cefdinir Oral Suspension, in Pediatric Subjects to Treat Acute Otitis Media	Completed	No Results Available	Acute Otitis Media	Drug: cefdinir	Abbott	Both	6 Months to 4 Years (Child)	Phase 2|Phase 3	447	Industry	Interventional	Allocation: Non-Randomized|Intervention Model: Single Group Assignment|Masking: Open Label|Primary Purpose: Treatment	M01-352	March 20, 2008	2002-07-01	99999	March 20, 2008	March 2008	No Study Results Posted	null	2003-04-01	Bacteriological Response|Clinical response|Change in the otoscopic findings|Physical exam; Vital signs; Use of concomitant medications|Adverse events assessment|Laboratory evaluations	https://ClinicalTrials.gov/show/NCT00645203
Otitis	176	NCT00654329	Dexmedetomidine vs Fentanyl for BMT	Completed	Has Results	Otitis	Drug: Saline|Drug: Fentanyl|Drug: Dexmedetomidine|Drug: Dexmedetomidine	Children's Research Institute|Hospira, Inc.	Both	6 Months to 6 Years (Child)	Phase 4	101	Other|Industry	Interventional	Allocation: Randomized|Endpoint Classification: Safety/Efficacy Study|Intervention Model: Parallel Assignment|Masking: Double Blind (Subject, Caregiver, Investigator)|Primary Purpose: Treatment	3641|Agreement # 10698	April 3, 2008	2005-08-01	2008-12-01	March 28, 2011	March 2011	February 23, 2011	DexBMT	2008-12-01	Incidence of Pain|Length of Stay in PACU	https://ClinicalTrials.gov/show/NCT00654329
Ear Diseases	627	NCT00666809	Vardenafil in Tinnitus	Completed	No Results Available	Tinnitus	Drug: Levitra (Vardenafil, BAY38-9456)|Drug: Placebo	Bayer	Both	18 Years to 64 Years (Adult)	Phase 2	43	Industry	Interventional	Allocation: Randomized|Endpoint Classification: Efficacy Study|Intervention Model: Parallel Assignment|Masking: Double Blind (Subject, Investigator)|Primary Purpose: Treatment	12049|2006-000463-29	April 23, 2008	2006-10-01	2007-05-01	December 8, 2014	2014-12-01	No Study Results Posted	null	null	Total score of the Tinnitus|Audiometric measurements (mode, frequency and loudness of tinnitus, pure tone audiogram, speech audiogram)|Quality of life (SF 36 Questionnaire)|Serum human chorionic Gonadotropin (hcG), pregnancy test|Safety and tolerability	https://ClinicalTrials.gov/show/NCT00666809
Ear Diseases	626	NCT00668720	Repetitive Transcranial Magnetic Stimulation (rTMS) for Tinnitus	Completed	No Results Available	Tinnitus	Device: transcranial magnetic stimulation (Magstim rapid2)|Device: sham stimulation	UMC Utrecht	Both	18 Years and older (Adult, Senior)	99999	52	Other	Interventional	Allocation: Randomized|Endpoint Classification: Efficacy Study|Intervention Model: Parallel Assignment|Masking: Double Blind (Subject, Caregiver, Outcomes Assessor)|Primary Purpose: Treatment	rTMS_tinnitus_Utrecht	April 25, 2008	2008-04-01	2011-06-01	June 29, 2011	June 2011	No Study Results Posted	null	2011-06-01	Tinnitus severity with the Tinnitus Questionnaire|Tinnitus Handicap Inventory|Beck Depression Inventory|State Trait Anxiety Index|Visual Analog Scales on burden, loudness, pitch, presence, and variability of tinnitus and specific problems.|Audiometry and tinnitus analysis (character match, pitch match, loudness match, minimal masking level, residual inhibition)	https://ClinicalTrials.gov/show/NCT00668720
Deafness	237	NCT00678899	Evaluation of the Nucleus Hybrid™ L24 Cochlear Implant System	Completed	Has Results	Sensorineural Hearing Loss	Device: Nucleus Hybrid L24	Cochlear	Both	18 Years and older (Adult, Senior)	99999	50	Industry	Interventional	Endpoint Classification: Safety/Efficacy Study|Intervention Model: Single Group Assignment|Masking: Open Label|Primary Purpose: Treatment	CORP5180	May 14, 2008	2008-04-01	2014-07-01	June 19, 2015	June 2015	September 10, 2014	null	2012-06-01	Consonant Nucleus Consonant (CNC) Monosyllabic Word Score-Treated Ear (CO-PRIMARY)|AzBio Sentence Score in Noise - Treated Ear (Co-Primary)|Consonant Nucleus Consonant (CNC) Monosyllabic Words - Treated Ear|AzBio Sentence Score-Treated Ear	https://ClinicalTrials.gov/show/NCT00678899
Ear Diseases	624	NCT00683644	Zinc to Treat Tinnitus	Unknown status	No Results Available	Tinnitus	Dietary Supplement: Zinc sulfate	University of Iowa|Tinnitus Research Initiative	Both	60 Years and older (Adult, Senior)	Phase 2	200	Other	Interventional	Allocation: Randomized|Intervention Model: Crossover Assignment|Masking: Double Blind (Subject, Investigator)|Primary Purpose: Treatment	TRI Grant RT 06 10	May 21, 2008	2008-01-01	2009-12-01	February 13, 2009	February 2009	No Study Results Posted	null	2009-12-01	Tinnitus loudness and annoyance|Tinnitus handicap	https://ClinicalTrials.gov/show/NCT00683644
Ear Diseases	117	NCT00689468	Echinacea Purpurea and Osteopathy in Children With Recurrent Otitis Media	Completed	No Results Available	Otitis Media	Procedure: Cranial osteopathic manipulative treatment.|Dietary Supplement: Echinacea purpurea|Procedure: Sham osteopathic manipulative treatment|Dietary Supplement: "Echinacea purpurea" placebo	University of Arizona|National Center for Complementary and Integrative Health (NCCIH)	Both	12 Months to 60 Months (Child)	99999	90	Other|NIH	Interventional	Allocation: Randomized|Endpoint Classification: Efficacy Study|Intervention Model: Factorial Assignment|Masking: Double Blind (Subject, Caregiver, Investigator, Outcomes Assessor)|Primary Purpose: Prevention	Arizona HSC #98-83|NIH P50 HL61212-01	May 30, 2008	1999-07-01	2002-10-01	May 30, 2008	May 2008	No Study Results Posted	null	2002-09-01	The occurrence of a first episode of acute otitis media during the study period.|The total number of episodes of diagnosed acute otitis media during the study period.	https://ClinicalTrials.gov/show/NCT00689468
Deafness	290	NCT00695162	Speech Intelligibility and Cognition: Are Inpatients Impaired by Noise?	Completed	No Results Available	Auditory Perception|Memory|Hearing Impairment	Other: quiet|Other: non-speech noise|Other: speech noise	Portland VA Medical Center	Both	18 Years to 88 Years (Adult, Senior)	99999	84	U.S. Fed	Interventional	Allocation: Non-Randomized|Intervention Model: Parallel Assignment|Masking: Open Label|Primary Purpose: Health Services Research	#11-3307	June 9, 2008	2010-01-01	2010-12-01	February 15, 2011	February 2011	No Study Results Posted	null	2010-12-01	Change in the percent of correctly identified words at different signal-to-noise rations (levels +4, +8 and +12 db) above that of the two types of noise, relative to the percent identified in quiet|Change in the percent of correctly recalled words at different signal-to-noise rations (levels +4, +8 and +12 db) above that of the two types of noise, relative to the percent recalled in quiet	https://ClinicalTrials.gov/show/NCT00695162
Ear Diseases	884	NCT00702832	Effect of Vestibular Rehabilitation - a Randomized Controlled Trial	Completed	No Results Available	Dizziness|Nausea|Nystagmus|Vestibular Diseases	Behavioral: Vestibular rehabilitation|Other: standard treatment	Norwegian University of Science and Technology|Haukeland University Hospital|St. Olavs Hospital	Both	18 Years to 70 Years (Adult, Senior)	99999	54	Other	Interventional	Allocation: Randomized|Endpoint Classification: Efficacy Study|Intervention Model: Parallel Assignment|Masking: Open Label|Primary Purpose: Treatment	REK 4.2007.1802	June 19, 2008	2008-01-01	2011-12-01	April 10, 2012	2012-04-01	No Study Results Posted	null	2011-12-01	vertigo|Dizziness|Movement provoked dizziness|return of symptoms|sick leave	https://ClinicalTrials.gov/show/NCT00702832
Ear Diseases	17	NCT00714064	PneuMum: Pneumococcal Vaccination of Australian Indigenous Mothers	Completed	No Results Available	Middle Ear Effusion|Tympanic Membrane Perforation|Acute Otitis Media|Pneumococcal Infections	Biological: 23vPPV, dTpa (Pneumovax, Boostrix)|Biological: 23vPPV, dTpa (Pneumovax, Boostrix)|Biological: 23vPPV, dTpa (Pneumovax, Boostrix)	Menzies School of Health Research|National Health and Medical Research Council, Australia	Female	17 Years to 39 Years (Child, Adult)	Phase 3	227	Other	Interventional	Allocation: Randomized|Endpoint Classification: Efficacy Study|Intervention Model: Parallel Assignment|Masking: Single Blind (Outcomes Assessor)|Primary Purpose: Prevention	NHMRC 490320|NHMRC 350499	July 10, 2008	2006-06-01	2011-07-01	July 9, 2014	July 2014	No Study Results Posted	PneuMum	2011-02-01	Prevalence of middle ear disease, defined as middle ear effusion or tympanic membrane perforation or acute otitis media|Nasopharyngeal carriage of vaccine type pneumococci|Prevalence of middle ear disease|Relationship of maternal pneumococcal carriage, maternal anti-pneumococcal antibody levels, cord blood antibody levels and breast milk antibody levels to infant carriage and middle ear disease|I…	https://ClinicalTrials.gov/show/NCT00714064
Deafness	334	NCT00716976	Sodium Thiosulfate in Preventing Hearing Loss in Young Patients Receiving Cisplatin for Newly Diagnosed Germ Cell Tumor, Hepatoblastoma, Medulloblastoma, Neuroblastoma, Osteosarcoma, or Other Malignancy	Active, not recruiting	No Results Available	Brain Tumor|Central Nervous System Tumor|Childhood Germ Cell Tumor|Extragonadal Germ Cell Tumor|Liver Cancer|Neuroblastoma|Ototoxicity|Ovarian Cancer|Sarcoma	Drug: sodium thiosulfate|Procedure: examination	Children's Oncology Group|National Cancer Institute (NCI)	Both	1 Year to 18 Years (Child, Adult)	Phase 3	131	Other|NIH	Interventional	Allocation: Randomized|Intervention Model: Parallel Assignment|Masking: Open Label|Primary Purpose: Supportive Care	ACCL0431|COG-ACCL0431|CDR0000588655	July 15, 2008	2008-06-01	99999	January 4, 2016	January 2016	No Study Results Posted	null	2012-09-01	Incidence of hearing loss|Change in hearing thresholds for key frequencies|Event-free-survival|Overall survival|Hearing loss among patients carrying/not-carrying two key gene mutations (TPMT and COMT)	https://ClinicalTrials.gov/show/NCT00716976
Ear Diseases	622	NCT00719940	Tinnitus Treatment by Structured Cognitive Behavioral Therapy	Completed	No Results Available	Tinnitus	Behavioral: Cognitive behavioral therapy|Other: Waiting group	University Hospital Tuebingen	Both	14 Years to 90 Years (Child, Adult, Senior)	Phase 4	286	Other	Interventional	Allocation: Randomized|Endpoint Classification: Efficacy Study|Intervention Model: Parallel Assignment|Masking: Open Label|Primary Purpose: Treatment	TCP00/04|BMBF 01EZ0506: Dekonet;|Mediceon: Benchmarking project	June 16, 2008	2000-10-01	2006-11-01	July 18, 2008	June 2008	No Study Results Posted	TCP	2004-10-01	Validated tinnitus questionaire (TF Goebel and Hiller 1992); validated tinnitus change rating scale (TC, Zenner and de Maddalena 2005)|Tinnitus loudness (TL), validated 6-point numeric verbal rating scale; tinnitus annoyance (TA), validated 8-point numeric verbal rating scale	https://ClinicalTrials.gov/show/NCT00719940
Ear Diseases	621	NCT00724152	Cognitive Behavioral Therapy (CBT) for Tinnitus	Completed	Has Results	Tinnitus	Behavioral: Cognitive Behavioral Therapy|Behavioral: Tinnitus Education	VA Office of Research and Development|Yale University	Both	18 Years and older (Adult, Senior)	Phase 1|Phase 2	33	U.S. Fed|Other	Interventional	Allocation: Randomized|Endpoint Classification: Efficacy Study|Intervention Model: Parallel Assignment|Masking: Single Blind (Subject)|Primary Purpose: Treatment	C6324-P	July 23, 2008	2009-02-01	2011-02-01	April 16, 2015	2015-04-01	January 6, 2015	null	2011-02-01	Tinnitus Handicap Inventory (THI)|Tinnitus Reaction Questionnaire (TRQ)	https://ClinicalTrials.gov/show/NCT00724152
Deafness	223	NCT00724347	PC-Based Rehabilitation of Auditory Function	Completed	Has Results	Hearing Loss, Sensorineural	Behavioral: Consonant Identification Training	VA Office of Research and Development	Both	18 Years to 78 Years (Adult, Senior)	99999	18	U.S. Fed	Interventional	Endpoint Classification: Efficacy Study|Intervention Model: Single Group Assignment|Masking: Open Label|Primary Purpose: Basic Science	C4739-R	July 24, 2008	2008-07-01	2013-03-01	January 15, 2015	January 2015	November 3, 2014	CINT	2013-03-01	.Speech Discrimination Ability	https://ClinicalTrials.gov/show/NCT00724347
Deafness	145	NCT00727337	Supplementing Hearing Aids With Computerized Auditory Training	Completed	Has Results	Hearing Loss	Behavioral: LACE-computer|Behavioral: PLACEBO-Directed listening|Behavioral: CONTROL|Behavioral: Lace-DVD	VA Office of Research and Development	Both	55 Years to 85 Years (Adult, Senior)	99999	279	U.S. Fed	Interventional	Allocation: Randomized|Endpoint Classification: Efficacy Study|Intervention Model: Parallel Assignment|Masking: Single Blind (Subject)|Primary Purpose: Treatment	C6303-R	July 30, 2008	2009-01-01	2011-12-01	January 12, 2015	January 2015	October 22, 2014	LACE	2011-04-01	Words-in-Noise Test|Abbreviated Profile of Hearing Aid Benefit|Hearing Handicap Inventory for the Elderly	https://ClinicalTrials.gov/show/NCT00727337
Deafness	132	NCT00727909	Evaluation of Open-canal Behind-the-Ear Hearing Aids and Traditional In-the-ear Hearing Aids.	Completed	Has Results	Hearing Loss	Device: Hearing Aid Treatments	VA Office of Research and Development|Vanderbilt University Medical Center	Both	21 Years to 85 Years (Adult, Senior)	99999	290	U.S. Fed|Other	Interventional	Endpoint Classification: Efficacy Study|Intervention Model: Single Group Assignment|Masking: Open Label|Primary Purpose: Treatment	C6288-R	July 30, 2008	2009-05-01	2011-09-01	June 4, 2014	June 2014	September 9, 2013	null	2011-09-01	Percentage of Participants That Selected a Particular Type of Hearing Aid	https://ClinicalTrials.gov/show/NCT00727909
Ear Diseases	617	NCT00730834	Customized Acoustic Stimulation for Long Term Medical Benefit for the Relief of Tinnitus and Hyperacusis	Unknown status	No Results Available	Tinnitus|Hyperacusis	Device: Oasis	Neuromonics, Inc.	Both	18 Years and older (Adult, Senior)	Phase 4	53	Industry	Interventional	Allocation: Non-Randomized|Endpoint Classification: Efficacy Study|Intervention Model: Single Group Assignment|Masking: Open Label|Primary Purpose: Treatment	CALM Study|20071022	August 5, 2008	2007-06-01	2010-12-01	August 24, 2009	2009-08-01	No Study Results Posted	CALM	2010-12-01	Pre and post treatment scores on Tinnitus reaction questionnaire|Tinnitus Handicap Inventory, Hospital Anxiety and Depression Scale,	https://ClinicalTrials.gov/show/NCT00730834
Ear Diseases	882	NCT00732108	Is Topiramate Effective in Treating Dizziness in Patient's With Migraine-Associated Dizziness	Withdrawn	No Results Available	Migraine|Headache|Dizziness	Drug: topiramate|Drug: lactulose placebo pill	University of California, San Francisco|American Academy of Otolaryngology-Head and Neck Surgery Foundation	Both	18 Years to 65 Years (Adult)	99999	0	Other	Interventional	Allocation: Randomized|Endpoint Classification: Efficacy Study|Intervention Model: Parallel Assignment|Masking: Double Blind (Subject, Caregiver, Investigator, Outcomes Assessor)|Primary Purpose: Treatment	H48626-32352-01	August 7, 2008	2008-11-01	99999	March 4, 2015	March 2015	No Study Results Posted	null	2011-08-01	Change in mean 28-day monthly vertigo frequency from baseline.|Change in Dizziness Handicap Inventory scores from baseline.|Change in an individual's perception of vertigo symptoms based on a 1 to 10 scale.	https://ClinicalTrials.gov/show/NCT00732108
Ear Diseases	881	NCT00732797	A Trial of Booklet Based Self Management of Dizziness	Completed	No Results Available	Dizziness	Behavioral: Self-treatment booklet|Behavioral: Remote telephone support	University of Southampton	Both	18 Years and older (Adult, Senior)	Phase 2	337	Other	Interventional	Allocation: Randomized|Intervention Model: Parallel Assignment|Masking: Single Blind (Investigator)|Primary Purpose: Treatment	PB-PG-0107-12069|08/H0504/31	August 7, 2008	2008-10-01	2011-06-01	August 11, 2011	January 2010	No Study Results Posted	null	2011-01-01	Self-reported measures of dizziness|Quality of life effects of dizziness	https://ClinicalTrials.gov/show/NCT00732797
Ear Diseases	616	NCT00733044	Cost-effectiveness of Multidisciplinary Management of Tinnitus	Completed	No Results Available	Tinnitus	Behavioral: Specialized Care|Other: Usual Care	Maastricht University Medical Center|Maastricht University	Both	18 Years and older (Adult, Senior)	99999	492	Other	Interventional	Allocation: Randomized|Endpoint Classification: Efficacy Study|Intervention Model: Parallel Assignment|Masking: Double Blind (Subject, Investigator)|Primary Purpose: Health Services Research	06-0012|ZonMw 80-007022-98-07715	August 7, 2008	2007-09-01	2012-07-01	May 6, 2013	May 2013	No Study Results Posted	null	2011-11-01	Generic Quality of Life as measured with the Health Utilities Index Mark 3 (HUI3)|Tinnitus related disability and handicap as measured with the Tinnitus Handicap Inventory (THI)|Tinnitus annoyance and severity, as measured with the Tinnitus Questionnaire (TQ)|Tinnitus-related fear was assessed by the Fear of Tinnitus Questionnaire (FTQ)|Dysfunctional beliefs and/or cognitions regarding the tinnit…	https://ClinicalTrials.gov/show/NCT00733044
Ear Diseases	201	NCT00736112	Food Allergy - Tubes - Adenoids (FATA) Trial	Withdrawn	No Results Available	Otitis Media With Effusion|Food Hypersensitivity	Other: Food Allergy Testing|Procedure: Adenoidectomy|Procedure: BMT	University of Missouri-Columbia	Both	up to 4 Years (Child)	99999	0	Other	Interventional	Allocation: Randomized|Endpoint Classification: Efficacy Study|Intervention Model: Parallel Assignment|Masking: Open Label|Primary Purpose: Treatment	MU-ENT- 1120277	August 14, 2008	2008-10-01	2015-05-01	September 29, 2016	2016-09-01	No Study Results Posted	FATA	2015-05-01	The number of post-op ROM episodes in each group (1,2,3) will be recorded throughout the study (after the tympanostomy tubes fall out).	https://ClinicalTrials.gov/show/NCT00736112
Ear Diseases	614	NCT00739635	Efficacy, Safety and Tolerability of Neramexane in Patients With Subjective Tinnitus	Completed	No Results Available	Subjective Tinnitus	Drug: Neramexane mesylate|Drug: Placebo	Merz Pharmaceuticals GmbH	Both	18 Years to 75 Years (Adult, Senior)	Phase 3	411	Industry	Interventional	Allocation: Randomized|Endpoint Classification: Safety/Efficacy Study|Intervention Model: Parallel Assignment|Masking: Double Blind (Subject, Caregiver, Investigator, Outcomes Assessor)|Primary Purpose: Treatment	MRZ 92579/TI/3001|EudraCT Number 2007-007835-16	August 21, 2008	2008-09-01	2010-02-01	February 3, 2016	February 2016	No Study Results Posted	EASE	2010-02-01	TBF-12 (Tinnitus-Beeinträchtigungs-Fragebogen-12 "Tinnitus Handicap Inventory-12") total score change from baseline to end of treatment|TBF-12 factorial scores, individual responder rate, Tinnitus Rating Scale, Sleep Questionnaire, population pharmacokinetics, optional pharmacogenetics|safety parameters	https://ClinicalTrials.gov/show/NCT00739635
Ear Diseases	613	NCT00748475	Countering Stimulus-Induced Alpha-Desynchronization to Treat Tinnitus	Completed	No Results Available	Tinnitus	Behavioral: Neurofeedback	University of Konstanz	Both	18 Years to 70 Years (Adult, Senior)	99999	12	Other	Interventional	Allocation: Non-Randomized|Endpoint Classification: Efficacy Study|Intervention Model: Single Group Assignment|Masking: Open Label|Primary Purpose: Treatment	TE0602-1	September 5, 2008	2008-09-01	99999	February 19, 2013	February 2013	No Study Results Posted	null	2010-05-01	Reduction of tinnitus distress using the Tinnitus Questionaire|Cortical Alpha Power	https://ClinicalTrials.gov/show/NCT00748475
Deafness	28	NCT00748540	Safety and Efficacy of the Vibrant Soundbridge (VSB) for Mixed and Conductive Hearing Losses	Completed	No Results Available	Hearing Loss	Device: Vibrant Soundbridge	Med-El Corporation	Both	18 Years and older (Adult, Senior)	99999	50	Industry	Interventional	Endpoint Classification: Safety/Efficacy Study|Intervention Model: Single Group Assignment|Masking: Open Label|Primary Purpose: Treatment	G060227	September 5, 2008	2007-12-01	2014-03-01	March 9, 2016	March 2016	No Study Results Posted	VSBRW	2014-03-01	The use of the VSB provides subjects with significant benefit in speech perception in quiet (monosyllables) when compared with the unaided preoperative condition.|The use of the VSB provides subjects with significant measurable improvement in functional gain when compared to the preoperative unaided condition.|The use of the VSB provides subjects with significant benefit in speech perception in n…	https://ClinicalTrials.gov/show/NCT00748540
Ear Diseases	115	NCT00750633	A Phase III Study of an Otic Formulation in Acute Otitis Externa	Completed	No Results Available	Acute Otitis Externa	Drug: Moxidex otic solution|Drug: Moxifloxacin otic solution|Drug: Dexamethasone phosphate otic solution|Device: Tympanostomy tubes	Alcon Research	Both	6 Months and older (Child, Adult, Senior)	Phase 3	990	Industry	Interventional	Allocation: Randomized|Intervention Model: Parallel Assignment|Masking: Double Blind (Subject, Caregiver, Investigator)|Primary Purpose: Treatment	C-07-13	September 8, 2008	2008-06-01	2009-01-01	November 29, 2012	2012-11-01	No Study Results Posted	null	2009-01-01	Clinical Cure|Microbiological Success	https://ClinicalTrials.gov/show/NCT00750633
Deafness	150	NCT00763243	Pilot Study of the Feasibility and Efficacy of Working Memory Training in Children With Cochlear Implants	Unknown status	No Results Available	Bilateral Hearing Loss	Other: Cogmed Working Memory Training Program	Indiana University	Both	7 Years to 16 Years (Child)	99999	10	Other	Interventional	Endpoint Classification: Efficacy Study|Intervention Model: Single Group Assignment|Masking: Open Label|Primary Purpose: Treatment	0808-01B	September 26, 2008	2008-08-01	2010-02-01	May 2, 2012	2012-04-01	No Study Results Posted	null	2010-02-01	Behavior Rating Inventory of Executive Function (BRIEF).|Spatial Span|Digit Span	https://ClinicalTrials.gov/show/NCT00763243
Deafness	312	NCT00765635	Chlorobutanol, Potassium Carbonate, and Irrigation in Cerumen Removal	Completed	No Results Available	Ear Infection|Hearing Loss|Vertigo	Drug: drops intilation (Taponoto ® )|Drug: drops intilation (Otocerum®)|Drug: drops intilation (Placebo)	Hospital Clinic of Barcelona	Both	18 Years and older (Adult, Senior)	Phase 4	90	Other	Interventional	Allocation: Non-Randomized|Endpoint Classification: Safety/Efficacy Study|Intervention Model: Parallel Assignment|Masking: Double Blind (Subject, Caregiver, Investigator)|Primary Purpose: Treatment	CLO2008/4503	October 2, 2008	2008-09-01	99999	October 2, 2008	October 2008	No Study Results Posted	null	2008-10-01	proportion of tympanic membranes that were completely visualized after cerumenolytic agents or saline, alone or with irrigation if needed|adverse effects	https://ClinicalTrials.gov/show/NCT00765635
Ear Diseases	191	NCT00768378	Safety and Efficacy Study of BrainPort® Balance Device in Peripheral Vestibular Dysfunction.	Completed	No Results Available	Vestibular Diseases|Gait Disorders	Device: Training with the BrainPort balance device	Wicab	Both	18 Years to 79 Years (Adult, Senior)	99999	147	Industry	Interventional	Allocation: Randomized|Endpoint Classification: Safety/Efficacy Study|Intervention Model: Parallel Assignment|Masking: Single Blind (Outcomes Assessor)|Primary Purpose: Treatment	WCB1-005|NIH: 2R44 DC004738	October 6, 2008	2008-07-01	2010-03-01	June 27, 2012	June 2012	No Study Results Posted	null	2010-03-01	To assess the efficacy of the BrainPort balance device in improving balance and gait as measured by the Dynamic Gait Index (DGI) in subjects with documented peripheral vestibular dysfunction|To assess the safety of electrical stimulation of the tongue during the use of the BrainPort balance device in subjects with documented peripheral vestibular dysfunction.|To assess improvement in the Activiti…	https://ClinicalTrials.gov/show/NCT00768378
Ear Diseases	609	NCT00772980	Efficacy, Safety and Tolerability of Neramexane in Comparison to Placebo in Patients With Subjective Tinnitus	Completed	No Results Available	Subjective Tinnitus	Drug: Neramexane mesylate|Drug: Placebo	Merz Pharmaceuticals GmbH	Both	18 Years to 75 Years (Adult, Senior)	Phase 3	400	Industry	Interventional	Allocation: Randomized|Endpoint Classification: Safety/Efficacy Study|Intervention Model: Parallel Assignment|Masking: Double Blind (Subject, Investigator, Outcomes Assessor)|Primary Purpose: Treatment	MRZ 92579/TI/3002|EudraCT Number 2008-000639-16	October 13, 2008	2008-11-01	2010-06-01	June 30, 2010	June 2010	No Study Results Posted	null	2010-06-01	TBF-12 (Tinnitus-Beeinträchtigungs-Fragebogen-12 "Tinnitus Handycap Inventory-12") total score change from baseline to end of treatment|TBF-12 factorial scores, individual respond rate, Tinnitus Rating Scale, Sleep Questionnaire, Qualitiy Of Life, population pharmacokinetics, optional pharmacogenetics|safety parameters	https://ClinicalTrials.gov/show/NCT00772980
Ear Diseases	880	NCT00778063	Study Using Dexmedetomidine to Decreases Emergence Delirium in Pediatric Patients	Unknown status	No Results Available	Otitis Media	Drug: dexmedetomidine|Drug: saline	Ochsner Health System	Both	1 Year to 5 Years (Child)	99999	80	Other	Interventional	Allocation: Randomized|Endpoint Classification: Efficacy Study|Intervention Model: Parallel Assignment|Masking: Double Blind (Subject, Caregiver, Investigator, Outcomes Assessor)|Primary Purpose: Prevention	2008.135.C	October 21, 2008	2009-03-01	2015-03-01	March 14, 2013	March 2013	No Study Results Posted	PED-DEX	2015-03-01	To evaluate the use of intranasal dexmedetomidine to reduce the incidence of emergence delirium in general sevoflurane anesthesia.|Evaluate post-operative pain, emesis, and time to release from recovery.	https://ClinicalTrials.gov/show/NCT00778063
Ear Diseases	113	NCT00781521	Safety and Efficacy of Floxin Otic Solution in the Treatment of Acute Otitis Media in Children	Completed	No Results Available	Otitis Media	Drug: ofloxacin otic solution 0.3%	Daiichi Sankyo Inc.	Both	6 Months to 12 Years (Child)	Phase 3	96	Industry	Interventional	Allocation: Non-Randomized|Intervention Model: Single Group Assignment|Masking: Open Label|Primary Purpose: Treatment	8280A-PRT021	October 28, 2008	2002-11-01	2003-04-01	October 28, 2008	October 2008	No Study Results Posted	null	2003-04-01	Sponsor determined clinical cure of otitis media|Sponsor determined microbiological cure of otitis media|Investigator determined clinical cure|Overall per-subject microbiological outcome|Overall per pathogen microbiological outcome|sign and symptoms of otitis media	https://ClinicalTrials.gov/show/NCT00781521
Ear Diseases	879	NCT00785135	Effects of Prismatic Spectacle Lenses on Symptoms of Dizziness, Headache and Anxiety as Caused by Vertical Heterophoria	Completed	No Results Available	Binocular Dysfunction|Vertical Heterophoria|Vision, Binocular|Vision Disparity	Device: Lenses containing prismatic correction|Device: Lenses not containing prismatic correction	Vision Specialists of Birmingham|Essilor International	Both	14 Years and older (Child, Adult, Senior)	Phase 3	13	Other|Industry	Interventional	Allocation: Randomized|Endpoint Classification: Efficacy Study|Intervention Model: Crossover Assignment|Masking: Double Blind (Subject, Caregiver)|Primary Purpose: Treatment	VSofB 20081276	November 3, 2008	2008-11-01	2015-11-01	December 8, 2015	2015-12-01	No Study Results Posted	null	2015-11-01	Evidence of change / improvement of symptoms of headache, dizziness and anxiety as demonstrated by validated, self-administered survey tools for these symptoms|Evidence that a new survey tool developed by the authors to assess changes / improvement in dizziness, headache and anxiety associated with Vertical Heterophoria correlates to validated, self-administered survey tools for these same sympto…	https://ClinicalTrials.gov/show/NCT00785135
Deafness	40	NCT00787189	Study of Low Level Laser Therapy and Word Recognition in Hearing Impaired Individuals	Completed	Has Results	Sensorineural Hearing Loss	Device: The Hearing Laser|Device: Placebo Laser	Erchonia Corporation	Both	18 Years and older (Adult, Senior)	99999	80	Industry	Interventional	Allocation: Randomized|Endpoint Classification: Safety/Efficacy Study|Intervention Model: Parallel Assignment|Masking: Double Blind (Subject, Investigator, Outcomes Assessor)|Primary Purpose: Treatment	EHL-001	November 6, 2008	2007-08-01	2008-06-01	April 7, 2014	2014-04-01	June 23, 2009	null	2008-06-01	Participants Whose Change in Percent Correct Word Recognition Scores From Baseline to One Week After Study Treatment Equalled or Exceeded the Minimum Change in a Reference Chart.|Tinnitus, Hearing-related Quality of Life	https://ClinicalTrials.gov/show/NCT00787189
Deafness	22	NCT00789061	Applying Proton Pump Inhibitor to Prevent and Treat Acute Fluctuating Hearing Loss in Patients With SLC26A4 Mutation	Unknown status	No Results Available	Hearing Loss	Drug: Proton pump inhibitor	National Taiwan University Hospital	Both	Child, Adult, Senior	Phase 2|Phase 3	120	Other	Interventional	Allocation: Randomized|Endpoint Classification: Efficacy Study|Intervention Model: Parallel Assignment|Masking: Double Blind (Subject, Caregiver, Investigator)|Primary Purpose: Prevention	950805	July 8, 2007	2006-08-01	2009-07-01	November 10, 2008	2008-11-01	No Study Results Posted	null	2008-03-01	Decrease in attack frequency or improvement of hearing loss	https://ClinicalTrials.gov/show/NCT00789061
Ear Diseases	112	NCT00796224	Pharmacokinetics Of Azithromycin Immediate Release And Extended Release Formulation In Kids With Acute Otitis Media	Completed	Has Results	Acute Otitis Media	Drug: 60 mg/kg azithromycin ER|Drug: 30 mg/kg azithromycin IR	Pfizer	Both	6 Months to 11 Years (Child)	Phase 2	38	Industry	Interventional	Allocation: Randomized|Endpoint Classification: Pharmacokinetics Study|Intervention Model: Parallel Assignment|Masking: Open Label|Primary Purpose: Treatment	A0661190	November 18, 2008	2008-12-01	2009-02-01	February 1, 2010	February 2010	December 15, 2009	null	2009-02-01	Area Under the Curve From Time Zero to 72 Hours (AUC72Hours)|Area Under the Curve From Time Zero to Extrapolated Infinite Time (AUC Inf)|Maximum Observed Plasma Concentration (Cmax) of Azithromycin|Time to Reach Maximum Observed Plasma Concentration (Tmax) and Plasma Decay Half Life (t1/2) of Azithromycin|Serum Concentrations of Azithromycin ER (Test) and Azithromycin IR (Reference)|Number of Par…	https://ClinicalTrials.gov/show/NCT00796224
Deafness	31	NCT00802425	Efficacy of AM-111 in Patients With Acute Sensorineural Hearing Loss	Completed	No Results Available	Hearing Loss	Drug: AM-111|Drug: placebo	Auris Medical AG|Auris Medical, Inc.	Both	18 Years to 60 Years (Adult)	Phase 2	210	Industry	Interventional	Allocation: Randomized|Endpoint Classification: Safety/Efficacy Study|Intervention Model: Parallel Assignment|Masking: Double Blind (Subject, Investigator)|Primary Purpose: Treatment	AM-111-CL-08-01|EudraCT number 2008-000132-40	December 3, 2008	2008-12-01	2012-10-01	June 24, 2014	June 2014	No Study Results Posted	null	2012-07-01	Hearing loss	https://ClinicalTrials.gov/show/NCT00802425
Ear Diseases	228	NCT00802529	Transtympanic Gentamicin vs. Steroids in Refractory Meniere's Disease	Completed	Has Results	Meniere's Disease	Drug: Methylprednisolone|Drug: Gentamicin	Imperial College London|Imperial College Healthcare NHS Trust|Medical Research Council	Both	18 Years to 70 Years (Adult, Senior)	Phase 2|Phase 3	60	Other	Interventional	Allocation: Randomized|Endpoint Classification: Efficacy Study|Intervention Model: Parallel Assignment|Masking: Double Blind (Subject, Caregiver, Investigator, Outcomes Assessor)|Primary Purpose: Treatment	CRO1135	December 4, 2008	2009-04-01	2015-05-01	August 31, 2016	February 2016	May 9, 2016	null	2015-05-01	Vertigo Attacks|Change in Hearing|Change in Speech Discrimination	https://ClinicalTrials.gov/show/NCT00802529
Deafness	49	NCT00808470	Micronutrients to Prevent Noise-induced Hearing Loss	Completed	No Results Available	Noise-Induced Hearing Loss	Dietary Supplement: Micronutrient Supplement, capsule form|Other: Placebo, capsule form|Drug: Dietary supplement consisting of beta-carotene, vitamins C and E, magnesium|Other: Placebo Control	University of Michigan|National Institute on Deafness and Other Communication Disorders (NIDCD)|University of Florida|Karolinska Institutet|Southern Illinois University|Hearing Health Science Inc (clinical supply funding: mint tablets)|OtoMedicine Inc (clinical supply funding: capsules)	Both	18 Years to 35 Years (Adult)	Phase 2	101	Other|NIH	Interventional	Allocation: Randomized|Endpoint Classification: Efficacy Study|Intervention Model: Crossover Assignment|Masking: Double Blind (Subject, Caregiver, Investigator, Outcomes Assessor)|Primary Purpose: Prevention	U01DC008423|U01DC008423-02S1|U01DC008423-03	December 11, 2008	2008-10-01	2013-12-01	January 23, 2014	January 2014	No Study Results Posted	null	2013-12-01	Average threshold shift at 4 kHz in both ears|Threshold shift at individual frequencies, including 0.25, 0.5, 1, 2, 3, 4, 6, 8, 10, 12.5, 14 and 16 kHz|Distortion Product Otoacoustic Emission (DPOAE) amplitude|Tinnitus	https://ClinicalTrials.gov/show/NCT00808470
Deafness	306	NCT00809601	Study of Different Kinds of Ear Tubes	Unknown status	No Results Available	Recurrent Acute Otitis Media|Otitis Media With Effusion With Hearing Impairment	Device: Insertion of a specific type of ventilation tube through the tympanic membrane	Danderyd Hospital|Centre for clinical research Vastmanland	Both	1 Year to 10 Years (Child)	99999	400	Other	Interventional	Allocation: Randomized|Intervention Model: Parallel Assignment|Masking: Single Blind (Subject)|Primary Purpose: Treatment	2008/69-31/3	May 2, 2008	2008-05-01	2015-09-01	March 21, 2013	March 2013	No Study Results Posted	null	2014-09-01	Time to complete expulsion of the ventilation tube from the tympanic membrane|Persistent tympanic membrane perforation|Need for tube extraction (pain or infection)|Pain leading to health care contact|Tube related ear infection|Obstruction of the tube|Presence of myringosclerosis	https://ClinicalTrials.gov/show/NCT00809601
Ear Diseases	602	NCT00827008	Open-Label, Long-Term Treatment Study, to Assess the Long-Term Safety and Tolerability and Efficacy of Neramexane in Patients With Subjective Tinnitus	Terminated	No Results Available	Subjective Tinnitus	Drug: Neramexane mesylate	Merz Pharmaceuticals GmbH	Both	18 Years to 75 Years (Adult, Senior)	Phase 3	821	Industry	Interventional	Allocation: Non-Randomized|Endpoint Classification: Safety/Efficacy Study|Intervention Model: Single Group Assignment|Masking: Open Label|Primary Purpose: Treatment	MRZ 92579/TI/3004|2008-001432-13	January 21, 2009	2009-01-01	2011-12-01	November 27, 2012	2012-11-01	No Study Results Posted	OLLTT	2011-12-01	Descriptive analyses of TBF-12 (Tinnitus-Beeinträchtigungs-Fragebogen 12 "Tinnitus Handicap Inventory 12")total score and its subscores, of the Tinnitus Rating Scale and its single items as well as of SF-36 and safety/tolerability parameters	https://ClinicalTrials.gov/show/NCT00827008
Ear Diseases	227	NCT00831688	Efficacy of Local Overpressure Treatment for Meniere's Disease	Completed	No Results Available	Meniere's Disease	Device: Meniett(C) device by MedTronic|Device: placebo treatment	Klinikum der Universitaet Muenchen, Grosshadern	Both	18 Years and older (Adult, Senior)	Phase 4	80	Other	Interventional	Allocation: Randomized|Endpoint Classification: Efficacy Study|Intervention Model: Parallel Assignment|Masking: Double Blind (Subject, Caregiver, Investigator)|Primary Purpose: Treatment	Meniere trial 037/05	January 28, 2009	2005-08-01	2009-04-01	April 20, 2009	2009-04-01	No Study Results Posted	null	2009-04-01	Change in vertigo score from pre-therapy to post-therapy. (Vertigo score = summation of daily vertigo severity over 4 weeks. Daily vertigo score = a number between = and 4.)|Pure tone audiometric thresholds|Speech recognition hearing levels|Horizontal semicircular canal paresis|Subjective Daily Activity levels (Number between 0 and 4)	https://ClinicalTrials.gov/show/NCT00831688
Ear Diseases	601	NCT00833950	Phase Out in Tinnitus Patients	Completed	No Results Available	Tinnitus	Device: Phase Out treatment in pure tone tinnitus patients	University Hospital, Antwerp	Both	18 Years and older (Adult, Senior)	Phase 4	40	Other	Interventional	Endpoint Classification: Efficacy Study|Intervention Model: Parallel Assignment|Masking: Open Label|Primary Purpose: Treatment	2012-02-08	January 30, 2009	2008-03-01	99999	March 2, 2009	2008-12-01	No Study Results Posted	null	2009-03-01	Visual Analogue Scale|Score on Tinnitus Questionnaire	https://ClinicalTrials.gov/show/NCT00833950
Ear Diseases	767	NCT00839254	Impact on Carriage, Acute Otitis Media, Immuno & Safety of GSK Biologicals' Pneumococcal Conjugate Vaccine 1024850A	Completed	No Results Available	Streptococcus Pneumoniae|Pneumococcal Disease|Haemophilus Influenzae Infections	Biological: Pneumococcal conjugate vaccine GSK1024850A|Biological: GSK Biologicals' Engerix TM vaccine (Hepatitis B vaccine)|Biological: GSK Biologicals' Havrix TM vaccine (Hepatitis A vaccine)	GlaxoSmithKline	Both	6 Weeks to 18 Months (Child)	Phase 3	6181	Industry	Interventional	Allocation: Randomized|Endpoint Classification: Efficacy Study|Intervention Model: Parallel Assignment|Masking: Double Blind (Subject, Investigator)|Primary Purpose: Prevention	112595	February 5, 2009	2009-02-01	2012-01-01	February 14, 2013	February 2013	No Study Results Posted	null	2012-01-01	Occurrence of culture-confirmed pneumococcal invasive diseases due to any of the vaccine-related pneumococcal serotypes (in children starting vaccination within the first 7 mth of life in clusters assigned to a 3-dose primary vaccination schedule).|Occurrence of culture-confirmed pneumococcal invasive diseases due to any of the vaccine-related pneumococcal serotypes (in children starting vaccinat…	https://ClinicalTrials.gov/show/NCT00839254
Ear Diseases	600	NCT00841230	Deanxit and Rivotril in Tinnitus Patients	Completed	No Results Available	Tinnitus	Drug: Deanxit|Drug: Lactose placebo	University Hospital, Antwerp	Both	18 Years and older (Adult, Senior)	Phase 4	50	Other	Interventional	Allocation: Randomized|Endpoint Classification: Efficacy Study|Intervention Model: Crossover Assignment|Masking: Double Blind (Subject, Investigator)|Primary Purpose: Treatment	8/46/260	January 30, 2009	2009-02-01	2009-07-01	August 10, 2009	2009-08-01	No Study Results Posted	null	2009-07-01	Visual Analogue Scale	https://ClinicalTrials.gov/show/NCT00841230
Ear Diseases	599	NCT00845975	Study of Low Level Laser Therapy and Tinnitus Relief	Terminated	Has Results	Tinnitus	Device: Erchonia Hearing Lasers #1 & #2|Device: Placebo Lasers	Erchonia Corporation	Both	18 Years and older (Adult, Senior)	99999	18	Industry	Interventional	Allocation: Randomized|Endpoint Classification: Efficacy Study|Intervention Model: Parallel Assignment|Masking: Double Blind (Subject, Investigator, Outcomes Assessor)|Primary Purpose: Treatment	TS-001	February 16, 2009	2008-08-01	2008-11-01	May 7, 2014	May 2014	April 11, 2013	null	2008-11-01	Total Score on the Tinnitus Handicap Inventory (THI).|Beck Depression Inventory-II (BDI-II)|Spielberger State-Trait Anxiety Inventory (STAI)- Trait Portion	https://ClinicalTrials.gov/show/NCT00845975
Ear Diseases	598	NCT00860808	Efficacy of AM 101 in Patients With Acute Inner Ear Tinnitus	Completed	No Results Available	Tinnitus	Drug: AM-101	Auris Medical AG|Auris Medical, Inc.	Both	18 Years to 65 Years (Adult)	Phase 2	248	Industry	Interventional	Allocation: Randomized|Endpoint Classification: Safety/Efficacy Study|Intervention Model: Parallel Assignment|Masking: Double Blind (Subject, Investigator)|Primary Purpose: Treatment	AM-101-CL-08-01|EudraCT number: 2008-005178-10	March 11, 2009	2009-03-01	2011-08-01	February 12, 2013	February 2013	No Study Results Posted	null	2011-05-01	Change in the minimum masking level from Baseline to Day 90|Standard audiological evaluations|Questionaires evaluating the impact of tinnitus	https://ClinicalTrials.gov/show/NCT00860808
Otitis	231	NCT00861380	Evaluation of Effectiveness of GSK Biologicals' Pneumococcal Conjugate Vaccine 1024850A Against Invasive Disease	Completed	No Results Available	Infections, Streptococcal	Biological: Pneumococcal conjugate vaccine GSK1024850A|Biological: GSK Biologicals' Engerix TM vaccine (Hepatitis B vaccine)|Biological: GSK Biologicals' Havrix TM vaccine (Hepatitis A vaccine)	GlaxoSmithKline	Both	6 Weeks to 18 Months (Child)	Phase 3	41188	Industry	Interventional	Allocation: Randomized|Endpoint Classification: Efficacy Study|Intervention Model: Parallel Assignment|Masking: Double Blind (Subject, Investigator)|Primary Purpose: Prevention	111442	March 12, 2009	2009-05-01	2013-10-01	August 8, 2016	2016-08-01	No Study Results Posted	FinIP	2012-01-01	Occurrence of culture-confirmed pneumococcal invasive diseases due to any of the vaccine-related pneumococcal serotypes (in children starting vaccination within the first 7 months of life in clusters assigned to a 3-dose primary vaccination course).|Occurrence of culture-confirmed pneumococcal invasive diseases due to any of the vaccine-related pneumococcal serotypes (in children starting vaccina…	https://ClinicalTrials.gov/show/NCT00861380
Ear Diseases	878	NCT00863122	Concentration and Activity of Lapatinib in Vestibular Schwannomas	Unknown status	No Results Available	Vestibular Schwannoma|NF2|Neurofibromatosis 2|Acoustic Neuroma|Auditory Tumor	Drug: lapatinib	Sidney Kimmel Comprehensive Cancer Center|The Children's Tumor Foundation|GlaxoSmithKline|New York University|Ohio State University|House Research Institute|Washington University School of Medicine|Weill Medical College of Cornell University|Massachusetts General Hospital	Both	18 Years and older (Adult, Senior)	Phase 0	26	Other|Industry	Interventional	Allocation: Non-Randomized|Endpoint Classification: Pharmacokinetics Study|Intervention Model: Parallel Assignment|Masking: Open Label|Primary Purpose: Basic Science	J0867|NA_00020841	March 13, 2009	2009-06-01	99999	August 5, 2013	2013-08-01	No Study Results Posted	null	2013-12-01	To assess steady-state lapatinib plasma concentrations at the time of surgical resection, 10 (+3) days after oral dosing.|To assess whether lapatinib can reach a minimum tumor concentration level of >3uM in VS after oral dosing.|Assess the level of ErbB2 and EGFR phosphorylation and activity of downstream signaling effectors in VS.|Assess markers of tumor proliferation and cell death in VS after …	https://ClinicalTrials.gov/show/NCT00863122
Ear Diseases	16	NCT00872209	Safety and Efficacy Study of Foam Otic Cipro Compared to a Standard Solution ( Ciloxan - Alcon Labs ) to Treat Acute Otitis Externa	Completed	No Results Available	Otitis Externa|Otorhinolaryngologic Diseases|Ear Diseases|Otitis	Drug: 0.3% Ciprofloxacin Ear Drops|Drug: 0.3% Ciprofloxacin Foam Otic Cipro	Otic Pharma	Both	18 Years to 80 Years (Adult, Senior)	Phase 1|Phase 2	100	Industry	Interventional	Allocation: Randomized|Endpoint Classification: Safety/Efficacy Study|Intervention Model: Parallel Assignment|Masking: Open Label|Primary Purpose: Treatment	OP-001-00	March 29, 2009	2009-05-01	2009-11-01	December 23, 2009	2009-12-01	No Study Results Posted	null	2009-10-01	Clinical cure confirmed by significant reduction or absence of the disease symptoms a) Otalgia, b) tenderness with movement of pinna, and c) edema/ear canal occlusion	https://ClinicalTrials.gov/show/NCT00872209
Ear Diseases	597	NCT00876720	Effectiveness Repetitive Transcranial Magnetic Stimulation (rTMS) in Patients With Chronic Tinnitus	Completed	No Results Available	Tinnitus	Device: rTMS - Intervention 1|Device: rTMS - Intervention 2	University of Regensburg	Both	18 Years and older (Adult, Senior)	99999	100	Other	Interventional	Allocation: Randomized|Intervention Model: Parallel Assignment|Masking: Single Blind (Subject)|Primary Purpose: Treatment	Uni-Reg-rTMS-Tinnitus-01	April 6, 2009	2009-04-01	2010-08-01	November 12, 2010	2010-11-01	No Study Results Posted	null	2010-08-01	tinnitus severity as measured by the Tinnitus Questionnaire of Goebel and Hiller	https://ClinicalTrials.gov/show/NCT00876720
Ear Diseases	595	NCT00886938	rTMS To The Dorsolateral Prefrontal Cortex For Patients With Subjective Idiopathic Tinnitus. A Pilot Study	Completed	Has Results	Tinnitus	Device: Repetitive Transcranial Magnetic Stimulation (rTMS), pilot study	Washington University School of Medicine	Both	18 Years to 60 Years (Adult)	Phase 2	12	Other	Interventional	Endpoint Classification: Safety/Efficacy Study|Intervention Model: Single Group Assignment|Masking: Open Label|Primary Purpose: Treatment	09-0551	April 22, 2009	2009-06-01	2010-08-01	May 7, 2014	May 2014	March 7, 2012	null	2010-08-01	Average Change (Baseline-End of Treatment) Tinnitus Handicap Inventory (THI)	https://ClinicalTrials.gov/show/NCT00886938
Ear Diseases	594	NCT00890526	Intervention for Reduced Sound Tolerance	Completed	No Results Available	Hyperacusis	Other: Sound Therapy (Tinnitus Retraining Therapy)|Other: Counseling (Tinnitus Retraining Therapy)|Other: No Counseling|Other: Placebo Sound Therapy	University of Alabama, Tuscaloosa|University of Maryland|University of Memphis	Both	Child, Adult, Senior	Phase 1	36	Other	Interventional	Allocation: Randomized|Endpoint Classification: Efficacy Study|Intervention Model: Factorial Assignment|Masking: Double Blind (Subject, Caregiver, Investigator)|Primary Purpose: Treatment	DC004678|7R01DC004678-06	April 28, 2009	2002-07-01	2010-09-01	June 20, 2012	June 2012	No Study Results Posted	null	2010-09-01	>=dB-10 change in loudness discomfort level.|Change in the contour 7.	https://ClinicalTrials.gov/show/NCT00890526
Ear Diseases	876	NCT00911248	PTC299 for Treatment of Neurofibromatosis Type 2	Suspended	No Results Available	Neurofibromatosis 2	Drug: PTC299	PTC Therapeutics|United States Department of Defense	Both	18 Years and older (Adult, Senior)	Phase 2	25	Industry|U.S. Fed	Interventional	Endpoint Classification: Safety/Efficacy Study|Intervention Model: Single Group Assignment|Masking: Open Label|Primary Purpose: Treatment	PTC299-ONC-007-NF2|NF080100	May 28, 2009	2009-07-01	2012-05-01	April 6, 2012	2012-04-01	No Study Results Posted	null	2012-05-01	To assess the effects of PTC299 on tumor volume and/or word recognition in patients with NF2.|To assess the effects of PTC299 on pure tone thresholds, brainstem auditory evoked responses (BAERs), and otoacoustic emissions (OAEs) in patients with NF2|To determine if PTC299 alters the perception of tinnitus|To evaluate the effects of PTC299 on tumor blood flow|To assess the effects of PTC299 on con…	https://ClinicalTrials.gov/show/NCT00911248
Deafness	89	NCT00916305	TUNE! Teaching the UK About Noise Exposure: A Pilot Study	Completed	Has Results	Noise-induced Hearing Loss and Tinnitus	Other: Modified Audio video|Other: Unmodified audio video	London School of Hygiene and Tropical Medicine|University of Cambridge|University of Liverpool	Both	18 Years to 25 Years (Adult)	99999	65	Other	Interventional	Allocation: Randomized|Endpoint Classification: Efficacy Study|Intervention Model: Single Group Assignment|Masking: Single Blind (Outcomes Assessor)|Primary Purpose: Prevention	Gilbert deafness 1	June 5, 2009	2009-07-01	2009-11-01	April 4, 2016	2016-04-01	April 4, 2016	gildeaf1	2009-10-01	Reduction in Dangerous Listening Behaviour Defined as Weekly Personal Noise Exposure in dB (LEPD)|Reduction in Dangerous Listening Behaviour Defined as Daily Personal Noise Exposure in dB (LEPD) :to be Safe This Should Total Less Than 80dB	https://ClinicalTrials.gov/show/NCT00916305
Otitis	236	NCT00920647	A Safety and Dose Ranging Study of Idursulfase (Intrathecal) Administration Via an Intrathecal Drug Delivery Device in Pediatric Patients With Hunter Syndrome Who Have Central Nervous System Involvement and Are Receiving Treatment With Elaprase®	Completed	Has Results	Hunter Syndrome	Other: Control|Drug: Idursulfase IT (1 mg)|Drug: Idursulfase IT (10 mg)|Drug: Idursulfase IT (30 mg)	Shire	Male	3 Years to 18 Years (Child, Adult)	Phase 1|Phase 2	16	Industry	Interventional	Allocation: Randomized|Endpoint Classification: Safety Study|Intervention Model: Parallel Assignment|Masking: Open Label|Primary Purpose: Treatment	HGT-HIT-045|2010-020048-36	June 12, 2009	2009-11-01	2012-10-01	October 6, 2015	2014-04-01	October 31, 2013	null	2012-10-01	Number of Serious Adverse Event (SAE)|Number of Treatment Emergent Adverse Event (AE)|Safety Changes in Cerebrospinal Fluid (CSF)- White Blood Cells (WBC)|Safety: Development of Anti-idursulfase Antibodies (CSF)|Safety: Development of Anti-idursulfase Antibodies (Serum)|Clinically Significant ECG Findings at Any Time During the Study.|Change From Baseline in CSF Glycosaminoglycans [GAGs] at Week …	https://ClinicalTrials.gov/show/NCT00920647
Ear Diseases	591	NCT00927121	Clinical Investigation on the Acoustic Stimulation in the Treatment of Chronic Tinnitus	Completed	No Results Available	Chronic Tonal Tinnitus	Device: Acoustic CR-Stimulator ANM//Technology: Acoustic coordinated reset	ANM Adaptive Neuromodulation GmbH	Both	18 Years and older (Adult, Senior)	Phase 1|Phase 2	63	Industry	Interventional	Allocation: Randomized|Endpoint Classification: Safety/Efficacy Study|Intervention Model: Parallel Assignment|Masking: Single Blind (Subject)|Primary Purpose: Treatment	09/1525	June 22, 2009	null	99999	April 18, 2012	2012-04-01	No Study Results Posted	null	null		https://ClinicalTrials.gov/show/NCT00927121
Auditory Perceptual Disorders	15	NCT00930774	Approaches to Auditory Rehabilitation for Mild Traumatic Brain Injury	Completed	Has Results	Traumatic Brain Injury	Device: FM system|Behavioral: Auditory training	VA Office of Research and Development	Both	Child, Adult, Senior	99999	99	U.S. Fed	Interventional	Allocation: Randomized|Endpoint Classification: Efficacy Study|Intervention Model: Factorial Assignment|Masking: Open Label	C7054-R|02386|11-1808	June 26, 2009	2010-01-01	2012-12-01	June 3, 2014	June 2014	February 21, 2014	mTBI	2012-10-01	Competence Score From the Psychosocial Impact of Assistive Devices Scale (PIADS)|Stroop Color and Word Test|Hearing in Noise Test|Staggered Spondaic Word Test|Digit Span Score Measure of Auditory Working Memory|Time Compressed Speech Test (TCST)|Cognitive Self Report Questionnaire (CSRQ).|Speech, Spatial and Qualities of Hearing Scale-comparative (SSQ-C)	https://ClinicalTrials.gov/show/NCT00930774
Ear Diseases	110	NCT00939796	Clinical Study of the Tympanostomy Tube Delivery System	Completed	Has Results	Otitis Media With Effusion	Device: Acclarent Tympanostomy Tube Delivery System	Acclarent	Both	Child, Adult, Senior	99999	16	Industry	Interventional	Endpoint Classification: Safety/Efficacy Study|Intervention Model: Single Group Assignment|Masking: Open Label|Primary Purpose: Treatment	CPR005005	July 14, 2009	2009-03-01	2009-07-01	September 26, 2014	2014-09-01	May 7, 2014	inVENT	2009-06-01	Device Success|Cross-Over to Manual Myringotomy and Tube Placement|Tube Retention	https://ClinicalTrials.gov/show/NCT00939796
Ear Diseases	109	NCT00941993	Anesthetic Effect of Lidocaine/Epinephrine Solution Delivered Via Iontophoresis to External Auditory Apparatus	Completed	Has Results	Acute Otitis Media|Chronic Otitis Media|Recurrent Acute Otitis Media	Device: Iontophoresis System (Acclarent)	Acclarent	Both	12 Months and older (Child, Adult, Senior)	99999	109	Industry	Interventional	Endpoint Classification: Efficacy Study|Intervention Model: Single Group Assignment|Masking: Open Label	CPR005000	July 14, 2009	2008-04-01	2011-01-01	July 2, 2014	July 2014	July 2, 2014	IONTO	2011-01-01	Proportion of Subjects Who Achieved Anesthesia Effectiveness Per Investigator Assessment|Evaluate Any Adverse Effects Associated With the Iontophoresis System (Adverse Device Effects).|Patient Tolerability of Iontophoresis Procedure Will be Measured Using a Wong Baker Faces Pain Scale|Subject/Parent Reported Satisfaction With the In-office Procedure	https://ClinicalTrials.gov/show/NCT00941993
Ear Diseases	165	NCT00945646	FST-201 In The Treatment of Acute Fungal Otitis Externa	Terminated	No Results Available	Acute Fungal Otitis Externa	Drug: FST-201 (dexamethasone 0.1%) Otic Suspension|Drug: Vehicle	Shire	Both	18 Years and older (Adult, Senior)	Phase 3	6	Industry	Interventional	Allocation: Randomized|Endpoint Classification: Safety/Efficacy Study|Intervention Model: Parallel Assignment|Masking: Double Blind (Subject, Investigator)|Primary Purpose: Treatment	FST201-AFOE-02	July 23, 2009	2009-07-01	2010-07-01	September 14, 2015	2012-09-01	No Study Results Posted	null	2010-07-01	Overall clinical cure as defined by absence of the signs and symptoms of AFOE including ear inflammation, edema, tenderness, pruritis and otic discharge.|Microbiological resolution defined as absence of pre-treatment pathogenic fungal species.	https://ClinicalTrials.gov/show/NCT00945646
Ear Diseases	108	NCT00945802	FST-201 In The Treatment of Acute Otitis Externa	Terminated	No Results Available	Acute Otitis Externa	Drug: FST-201 (dexamethasone 0.1%) Otic Suspension|Drug: ciprofloxacin 0.3%, dexamethasone 0.1%	Shire	Both	18 Years and older (Adult, Senior)	Phase 3	5	Industry	Interventional	Allocation: Randomized|Endpoint Classification: Safety/Efficacy Study|Intervention Model: Parallel Assignment|Masking: Double Blind (Subject, Investigator)|Primary Purpose: Treatment	FST201-AOE-02	July 23, 2009	2009-07-01	2010-07-01	September 14, 2015	2012-09-01	No Study Results Posted	null	2010-07-01	Overall clinical cure as defined by absence of the signs and symptoms of AOE including ear inflammation, edema, tenderness and otic discharge.|Microbiological resolution defined as elimination of pre-treatment pathogenic bacteria.	https://ClinicalTrials.gov/show/NCT00945802
Ear Diseases	590	NCT00955799	Efficacy, Safety, Tolerability of Neramexane in Patients With Subjective Tinnitus	Completed	No Results Available	Subjective Tinnitus	Drug: Neramexane mesylate|Drug: Placebo	Merz Pharmaceuticals GmbH	Both	18 Years to 75 Years (Adult, Senior)	Phase 3	455	Industry	Interventional	Allocation: Randomized|Endpoint Classification: Safety/Efficacy Study|Intervention Model: Parallel Assignment|Masking: Double Blind (Subject, Caregiver, Investigator, Outcomes Assessor)|Primary Purpose: Treatment	MRZ 92579/TI/3003|2009-011246-25	August 6, 2009	2009-09-01	2011-06-01	November 27, 2012	2012-11-01	No Study Results Posted	null	2011-05-01	Absolute Change in TBF-12 (Tinnitus Handicap Inventory-12) Total Score from Baseline.|Absolute Change in TSSw (Tinnitus Severity Scale - One Week Version) Total Score from Baseline.|TBF-12 Total Score: Change from Baseline|TBF-12 Factorial Scores: Change from Baseline|TBF-12: Individual Responder Rate|Tinnitus Rating Scale (one week version): Change from Baseline|Tinnitus Severity Scale (one week…	https://ClinicalTrials.gov/show/NCT00955799
Ear Diseases	589	NCT00957788	Safety Study for NST-001 and the Neuroject Injection Set to Treat Tinnitus	Terminated	No Results Available	Tinnitus	Drug: NST-001	NeuroSystec Corporation	Both	18 Years to 70 Years (Adult, Senior)	Phase 1	8	Industry	Interventional	Allocation: Non-Randomized|Endpoint Classification: Safety/Efficacy Study|Intervention Model: Parallel Assignment|Masking: Open Label|Primary Purpose: Treatment	NST-CP-02	August 10, 2009	2009-01-01	2013-05-01	April 18, 2013	June 2011	No Study Results Posted	null	2013-05-01	Subjects will be followed for identification and frequency of drug or procedure-related adverse events.|Observe any effect on tinnitus as determined by the visual analog scale, subject tinnitus diary, and investigator interview.	https://ClinicalTrials.gov/show/NCT00957788
Congenital Microtia	2	NCT00958802	Tissue Engineering Microtia Auricular Reconstruction: in Vitro and in Vivo Studies	Completed	No Results Available	Microtia	Other: Platelet-rich plasma (PRP)|Other: Chondrocyte culture with FBS medium	Taipei Medical University WanFang Hospital	Both	Child, Adult, Senior	Phase 0	6	Other	Interventional	Allocation: Non-Randomized|Endpoint Classification: Efficacy Study|Intervention Model: Parallel Assignment|Masking: Open Label|Primary Purpose: Treatment	98-WF-PHD-05	August 12, 2009	2009-05-01	2009-09-01	November 18, 2010	2010-11-01	No Study Results Posted	null	2009-08-01	The aim of this study was to compare the histological and biochemical character of microtia chondrocytes treated with and without PRP.	https://ClinicalTrials.gov/show/NCT00958802
Ear Diseases	107	NCT00961675	FST-201 in the Treatment of Acute Otitis Externa	Completed	No Results Available	Acute Otitis Externa	Drug: FST201 (dexamethasone 0.1% with povidone-iodine 1%)|Drug: Ciprodex (Ciprofloxacin 0.3%; dexamethasone 0.1% )	Shire	Male	18 Years to 75 Years (Adult, Senior)	Phase 3	70	Industry	Interventional	Allocation: Randomized|Endpoint Classification: Efficacy Study|Intervention Model: Parallel Assignment|Masking: Double Blind (Subject, Caregiver, Investigator, Outcomes Assessor)|Primary Purpose: Treatment	FST201-AOE-AS	August 18, 2009	2009-08-01	2010-06-01	September 14, 2015	2012-09-01	No Study Results Posted	null	2010-06-01	Overall clinical cure as defined by absence of the signs and symptoms of AOE including ear inflammation, edema, tenderness and otic discharge.|Microbiological resolution defined as elimination of pre-treatment pathogenic organism.	https://ClinicalTrials.gov/show/NCT00961675
Ear Diseases	106	NCT00967317	Phase III Open Study, Prospective, Multicenter, Randomized, Comparative to the Positive Control for Evaluating the Efficacy and Safety of Auris-Sedina in the Symptomatic Control of Otalgy in Patients With or Without Acute External Otitis.	Unknown status	No Results Available	Otitis|Efficacy|Tolerability	Drug: Auris-Sedina|Drug: Otosynalar®	Laboratorios Osorio de Moraes Ltda.	Both	6 Years and older (Child, Adult, Senior)	Phase 3	188	Industry	Interventional	Allocation: Randomized|Endpoint Classification: Safety/Efficacy Study|Intervention Model: Parallel Assignment|Masking: Open Label|Primary Purpose: Treatment	E02-OSM-AS-01-08	August 25, 2009	2009-12-01	2010-04-01	August 25, 2009	2009-08-01	No Study Results Posted	E02OSMAS0108	2010-03-01	Visual Analogic Scale, by clinical examination and opinion of the investigator.|Of adverse events related to study medication by the Naranjo Algorithm.	https://ClinicalTrials.gov/show/NCT00967317
Ear Diseases	874	NCT00973739	Lapatinib Study for Children and Adults With Neurofibromatosis Type 2 (NF2) and NF2-Related Tumors	Completed	Has Results	Neurofibromatosis 2|Vestibular Schwannoma	Drug: Lapatinib	New York University School of Medicine|GlaxoSmithKline	Both	4 Years to 80 Years (Child, Adult, Senior)	Phase 2	21	Other|Industry	Interventional	Endpoint Classification: Safety/Efficacy Study|Intervention Model: Single Group Assignment|Masking: Open Label|Primary Purpose: Treatment	09-0328	September 3, 2009	2009-09-01	2012-11-01	February 19, 2016	February 2016	June 27, 2013	null	2012-10-01	Estimated Volumetric Progression Free Survival at 12 Months|Estimated Volumetric Progression Free Survival for Hearing at 12 Months|Participants Experiencing Grades 1 or 2 Toxicities (CTCAE)|Participants Experiencing Grade 3 Toxicities (CTCAE)	https://ClinicalTrials.gov/show/NCT00973739
Deafness	11	NCT00977314	Bone Conduction Auditory Performance Via the Tooth for Single-Sided Deafness	Completed	Has Results	Unilateral Hearing Loss	Device: The Sonitus Bone Conduction Hearing System|Device: SoundBite|Device: SoundBite Hearing System	Sonitus Medical Inc	Both	18 Years to 80 Years (Adult, Senior)	99999	35	Industry	Interventional	Endpoint Classification: Safety/Efficacy Study|Intervention Model: Single Group Assignment|Masking: Open Label|Primary Purpose: Treatment	CLN002	September 14, 2009	2009-09-01	2010-02-01	October 10, 2014	October 2014	June 4, 2013	null	2010-02-01	Incidence of Device- and Procedure-related Adverse Events at 30 Days|Efficacy: Ability to Understand Speech in Noise|Measure of Benefit of SoundBite Using Abbreviated Profile of Hearing Aid Benefit (APHAB).	https://ClinicalTrials.gov/show/NCT00977314
Ear Diseases	105	NCT00980876	A Comparative Study Between Two Formulations of the Ciprofloxacin Hydrochloride + Hydrocortisone Otic Suspension	Completed	No Results Available	Otitis Externa	Drug: Cipro HC|Drug: Ciprofloxacin HCl and Hydrocortisone	Farmoquimica S.A.|Pharmagenix Projetos em Medicina Farmacêutica Ltda.	Both	1 Year to 70 Years (Child, Adult, Senior)	Phase 3	224	Industry|Other	Interventional	Allocation: Randomized|Endpoint Classification: Safety/Efficacy Study|Intervention Model: Parallel Assignment|Masking: Double Blind (Subject, Investigator)|Primary Purpose: Treatment	STPh 09/08	September 18, 2009	2012-04-01	2015-01-01	April 16, 2015	March 2012	No Study Results Posted	null	2015-01-01	Cure (reduced pain, swelling and otorrhea)|Identification of possible side effects	https://ClinicalTrials.gov/show/NCT00980876
Ear Diseases	584	NCT00999648	Efficacy of Myofascial Trigger Point Pressure Release on Tinnitus Patients	Completed	No Results Available	Tinnitus|Myofascial Trigger Points	Other: Myofascial trigger point pressure release (deactivation)|Other: Placebo myofascial trigger point pressure release	University of Sao Paulo General Hospital|Tinnitus Research Initiative|Conselho Nacional de Desenvolvimento Científico e Tecnológico	Both	Child, Adult, Senior	99999	57	Other	Interventional	Allocation: Randomized|Endpoint Classification: Efficacy Study|Intervention Model: Parallel Assignment|Masking: Double Blind (Subject, Outcomes Assessor)|Primary Purpose: Treatment	CAPPesq 138306|TRI Grant /0704	October 21, 2009	2008-03-01	2009-09-01	October 21, 2009	October 2009	No Study Results Posted	MTP	2009-09-01	Tinnitus Handicap Inventory, tinnitus visual analogue scale (0 to 10), changes of numbers of sounds and frequency|Intensity and frequency of pain; number of active trigger point	https://ClinicalTrials.gov/show/NCT00999648
Ear Diseases	104	NCT01003210	Homeopathic Ear Drops for Otitis Media Study	Completed	Has Results	Otitis Media	Drug: Hyland's earache drops	University of Washington	Both	6 Months to 11 Years (Child)	99999	210	Other	Interventional	Allocation: Randomized|Endpoint Classification: Safety/Efficacy Study|Intervention Model: Parallel Assignment|Masking: Open Label|Primary Purpose: Supportive Care	37011-B	October 26, 2009	2009-10-01	2013-12-01	July 23, 2014	July 2014	May 19, 2014	null	2013-04-01	Severity of Symptoms of Otitis Media|Administration of Antibiotics|Side Effects From Study Remedy	https://ClinicalTrials.gov/show/NCT01003210
Deafness	379	NCT01015781	Multi-Site Evaluation of Progressive Tinnitus Management	Completed	Has Results	Tinnitus	Procedure: Progressive Tinnitus Management|Procedure: Wait List Control	VA Office of Research and Development	Both	18 Years and older (Adult, Senior)	99999	300	U.S. Fed	Interventional	Allocation: Randomized|Endpoint Classification: Efficacy Study|Intervention Model: Parallel Assignment|Masking: Open Label|Primary Purpose: Treatment	C7213-R	November 16, 2009	2010-12-01	2013-12-01	December 11, 2014	2014-12-01	November 19, 2014	null	2013-12-01	Tinnitus Functional Index Change Score	https://ClinicalTrials.gov/show/NCT01015781
Ear Diseases	103	NCT01022944	Prevalence of Mucosal Biofilm Formations in Adenoidectomy Specimens	Completed	No Results Available	Chronic Serous Otitis Media, Simple or Unspecified	Procedure: With chronic middle ear effusion|Procedure: Without chronic middle ear effusion	Assistance Publique - Hôpitaux de Paris|Ministry of Health, France	Both	18 Months to 10 Years (Child)	Phase 0	113	Other	Interventional	Allocation: Non-Randomized|Intervention Model: Parallel Assignment|Masking: Open Label|Primary Purpose: Health Services Research	P080605	September 30, 2009	2010-07-01	2012-05-01	February 20, 2013	February 2013	No Study Results Posted	BOLERO	2012-05-01	Prevalence of mucosal biofilm formations in adenoidectomy specimens analyzed using Confocal Laser Scanning Microscopy with double staining|To build up a tissue bank of human tissue from adenoids and the middle ear for further bacterial identification	https://ClinicalTrials.gov/show/NCT01022944
Ear Diseases	740	NCT01033799	Effect of the Consumption of a Fermented Milk on Common Infections in Shift-workers	Completed	No Results Available	Infectious Diseases|Healthy Subjects|Respiratory Tract Infections|Sore Throat|Sinusitis|Otitis|Bronchitis|Pneumonia|Influenza|Gastroenteritis	Other: Fermented dairy product containing the probiotic Lactobacillus casei DN-114 001 (Actimel®)|Other: Non fermented dairy product (control)	Danone Research	Both	18 Years to 65 Years (Adult)	99999	99999	Industry	Interventional	Allocation: Randomized|Endpoint Classification: Efficacy Study|Intervention Model: Parallel Assignment|Masking: Double-Blind|Primary Purpose: Basic Science	NU207	December 16, 2009	2006-10-01	99999	June 21, 2011	June 2011	No Study Results Posted	null	null		https://ClinicalTrials.gov/show/NCT01033799
Deafness	27	NCT01038336	Hearing Loss Prevention for Veterans	Completed	Has Results	Hearing Loss, Noise-Induced	Behavioral: Multimedia Hearing Loss Prevention Program|Behavioral: Hearing Conservation Brochure	VA Office of Research and Development	Both	18 Years to 55 Years (Adult)	99999	129	U.S. Fed	Interventional	Allocation: Randomized|Endpoint Classification: Efficacy Study|Intervention Model: Parallel Assignment|Masking: Single Blind (Subject)|Primary Purpose: Prevention	C7214-R|11-1408|02383|05-2409	December 21, 2009	2011-05-01	2013-10-01	November 19, 2014	2014-11-01	October 21, 2014	HLPP	2013-06-01	Percentage of Time Spent at Sound Levels >80 Decibels|Knowledge About Hearing Conservation Scale|Change in Perceived Susceptibility Score|Change in Perceived Severity Score|Change in Perceived Benefit Score|Change in Perceived Barriers Score|Change in Perceived Self-efficacy Score|Change in Cues to Action Score	https://ClinicalTrials.gov/show/NCT01038336
Ear Diseases	100	NCT01044030	Xylitol Syrup for the Prevention of Acute Otitis Media in Otitis-prone Children	Completed	Has Results	Acute Otitis Media	Drug: Xylitol syrup|Drug: Placebo	Boston Children’s Hospital|National Institute on Deafness and Other Communication Disorders (NIDCD)	Both	6 Months to 5 Years (Child)	Phase 3	326	Other|NIH	Interventional	Allocation: Randomized|Endpoint Classification: Safety/Efficacy Study|Intervention Model: Parallel Assignment|Masking: Double Blind (Subject, Caregiver, Investigator, Outcomes Assessor)|Primary Purpose: Prevention	09-09-0455|RC1DC010668-01	January 6, 2010	2010-02-01	2012-06-01	April 8, 2015	2015-04-01	March 10, 2015	null	2012-06-01	Effectiveness of Viscous-adherent Xylitol Syrup in Reducing Episodes of Clinically-diagnosed Acute Otitis Media|Effectiveness of Viscous-adherent Xylitol in Reducing Antibiotic Use in Children With Recurrent Acute Otitis Media|Effect of Viscous-adherent Xylitol on Nasopharyngeal and Oropharyngeal Colonization With Streptococcus Pneumoniae and Nontypeable Haemophilus Influenzae|Antimicrobial Resis…	https://ClinicalTrials.gov/show/NCT01044030
Ear Diseases	99	NCT01046877	Singapore Tympanostomy Tube Delivery System Study	Completed	Has Results	Otitis Media	Device: Tympanostomy Tube Delivery System	Acclarent	Both	1 Year and older (Child, Adult, Senior)	99999	25	Industry	Interventional	Endpoint Classification: Safety/Efficacy Study|Intervention Model: Single Group Assignment|Masking: Open Label|Primary Purpose: Treatment	CPR005004	January 11, 2010	2008-12-01	2011-06-01	January 4, 2015	January 2015	November 12, 2014	null	2010-08-01	Percentage of Ears Treated Successfully With the TTDS in the Absence of Acute Intraprocedural Adverse Events.|Percentage of Tympanostomy Tubes Extruded at 12 Months Post Procedure|Percentage of Patent Tubes|Percentage of Ears With Adverse Events	https://ClinicalTrials.gov/show/NCT01046877
Ear Diseases	873	NCT01050465	MedlinePlus Health Prescriptions: Developing a Pragmatic Approach for Clinic Use	Completed	No Results Available	Acne Vulgaris|Allergic Rhinitis|Anxiety|Asthma|Back Pain|Prostatic Hyperplasia|Bursitis|Chronic Obstructive Pulmonary Disease|Cough|Coronary Artery Disease|Depression|Diabetes Mellitus|Diarrhea|Gastroesophageal Reflux|Fibromyalgia|Headache|HIV Infections|Hypothyroidism|Hyperlipidemia|Hypertension|Influenza|Sleep Initiation and Maintenance Disorders|Irritable Bowel Syndrome|Migraine Disorders|Obes…	Other: health information prescription	University of Missouri-Columbia|National Library of Medicine (NLM)	Both	18 Years and older (Adult, Senior)	99999	907	Other|NIH	Interventional	Allocation: Randomized|Intervention Model: Parallel Assignment|Masking: Open Label	HHSN276200800445P	January 13, 2010	2009-05-01	2010-12-01	September 29, 2016	2016-09-01	No Study Results Posted	null	2010-10-01	seeking information using MedlinePlus	https://ClinicalTrials.gov/show/NCT01050465
Deafness	216	NCT01059838	Speech Perception for Children With Cochlear Implants	Completed	No Results Available	Hearing Loss	Behavioral: sentence recognition	Mayo Clinic	Both	4 Years to 17 Years (Child)	99999	30	Other	Interventional	Allocation: Non-Randomized|Intervention Model: Single Group Assignment|Masking: Open Label|Primary Purpose: Supportive Care	09-005368	January 28, 2010	2009-10-01	2010-10-01	July 15, 2011	July 2011	No Study Results Posted	null	2010-10-01	The Objective is to examine speech perception performance in the presence of restaurant noise for pediatric cochlear implant recipients in two listening conditions: ADRO alone & ASC + ADRO.	https://ClinicalTrials.gov/show/NCT01059838
Ear Diseases	576	NCT01066273	Somatosensory Based Treatments for Tinnitus	Withdrawn	No Results Available	Tinnitus	Device: P-Stim	Massachusetts Eye and Ear Infirmary	Both	18 Years and older (Adult, Senior)	99999	60	Other	Interventional	Allocation: Non-Randomized|Endpoint Classification: Efficacy Study|Intervention Model: Single Group Assignment|Masking: Open Label|Primary Purpose: Treatment	08-12-056	February 8, 2010	2008-12-01	2015-12-01	February 9, 2010	2008-12-01	No Study Results Posted	null	2015-12-01	Quieter tinnitus	https://ClinicalTrials.gov/show/NCT01066273
Ear Diseases	98	NCT01071902	Safety and Efficacy of Moxidex Otic	Terminated	No Results Available	Acute Otitis Media	Drug: Moxidex otic solution|Drug: Moxifloxacin otic solution|Other: Vehicle|Device: Tympanostomy tubes	Alcon Research	Both	6 Months to 12 Years (Child)	Phase 3	400	Industry	Interventional	Allocation: Randomized|Intervention Model: Parallel Assignment|Masking: Double Blind (Subject, Caregiver, Investigator)|Primary Purpose: Treatment	C-09-033	February 18, 2010	2010-02-01	2011-10-01	November 29, 2012	2012-11-01	No Study Results Posted	null	2011-10-01	Clinical Cure at End of Treatment|Time to Cessation of Otorrhea|Microbiological Success at End of Treatment	https://ClinicalTrials.gov/show/NCT01071902
Deafness	215	NCT01072409	Clinical Evaluation of the Nucleus 5 Cochlear Implant (CI) System	Completed	Has Results	Hearing Loss	Device: Nucleus 5 Cochlear implant|Device: Cochlear implantation	Cochlear	Both	18 Years and older (Adult, Senior)	99999	49	Industry	Interventional	Endpoint Classification: Efficacy Study|Intervention Model: Single Group Assignment|Masking: Open Label|Primary Purpose: Treatment	CAM5255	February 18, 2010	2010-03-01	2012-11-01	September 23, 2016	2014-09-01	September 18, 2014	null	2012-11-01	CNC Monosyllabic Word Performance - Treated Ear	https://ClinicalTrials.gov/show/NCT01072409
Ear Diseases	739	NCT01080430	Effects of a Vestibular Rehabilitation Maneuver	Completed	No Results Available	Vertigo	Other: rehabilitation maneuver	Day General Hospital.|Shahid Beheshti University of Medical Sciences	Both	30 Years to 60 Years (Adult)	99999	23	Other	Interventional	Allocation: Non-Randomized|Endpoint Classification: Safety Study|Intervention Model: Single Group Assignment|Masking: Open Label|Primary Purpose: Supportive Care	DGH-VR02	March 3, 2010	2007-11-01	2009-03-01	March 3, 2010	2009-09-01	No Study Results Posted	null	2009-03-01	Directional preponderance|subjective sense of a decrease in vertigo on a scale of 1-10	https://ClinicalTrials.gov/show/NCT01080430
Ear Diseases	96	NCT01082029	Study of Anti-reflux Medication as a Potential Treatment for Glue Ear in Children	Completed	No Results Available	Otitis Media With Effusion	Drug: Lansoprazole|Drug: Placebo	Hamilton Health Sciences Corporation|McMaster University	Both	1 Year to 17 Years (Child)	Phase 4	65	Other	Interventional	Allocation: Randomized|Endpoint Classification: Safety/Efficacy Study|Intervention Model: Parallel Assignment|Masking: Double Blind (Subject, Caregiver, Investigator, Outcomes Assessor)|Primary Purpose: Treatment	07-435	March 4, 2010	2010-03-01	2014-06-01	April 12, 2015	2015-04-01	No Study Results Posted	null	2014-06-01	Collect the required data for sample size calculation|Resolution of Otitis Media with Effusion	https://ClinicalTrials.gov/show/NCT01082029
Deafness	377	NCT01084525	OTO-104 for Meniere's Disease	Completed	No Results Available	Meniere's Disease	Drug: OTO-104 (steroid) 3 mg|Drug: Placebo|Drug: OTO-104 (steroid) 12 mg	Otonomy, Inc.	Both	18 Years to 75 Years (Adult, Senior)	Phase 1	44	Industry	Interventional	Allocation: Randomized|Endpoint Classification: Safety Study|Intervention Model: Parallel Assignment|Masking: Double Blind (Subject, Investigator, Outcomes Assessor)|Primary Purpose: Treatment	104-200901	March 8, 2010	2010-03-01	2011-04-01	June 7, 2011	June 2011	No Study Results Posted	null	2011-03-01	The primary objective of this study is to evaluate the safety and tolerability of two ascending OTO-104 doses relative to placebo. Safety assessments will be performed for 3 months post single intratympanic injection of OTO-104 or placebo.|The secondary objective of this study is to evaluate the clinical activity of two OTO-104 doses relative to placebo. Change in baseline for vertigo frequency w…	https://ClinicalTrials.gov/show/NCT01084525
Deafness	173	NCT01092910	Esteem Totally Implantable Hearing System	Completed	Has Results	Mild to Severe Sensorineural Hearing Loss	Device: Esteem Totally Implantable Hearing System	Envoy Medical Corporation	Both	18 Years and older (Adult, Senior)	99999	57	Industry	Interventional	Endpoint Classification: Safety/Efficacy Study|Intervention Model: Single Group Assignment|Masking: Open Label|Primary Purpose: Treatment	204	March 19, 2010	2008-01-01	2010-08-01	January 26, 2016	January 2016	January 26, 2016	null	2009-07-01	SRT Improvement|Word Recognition Score Improvement|SADEs|Assessment of Cochlear Function|PTA Improvement|QuickSIN|APHAB|Esteem Questionnaire	https://ClinicalTrials.gov/show/NCT01092910
Ear Diseases	573	NCT01093872	Repetitive Transcranial Magnetic Stimulation for Tinnitus Treatment	Unknown status	No Results Available	Tinnitus	Device: Repetitive Transcranial Magnetic Stimulation (rTMS)	Singapore General Hospital	Both	21 Years to 90 Years (Adult, Senior)	99999	100	Other	Interventional	Intervention Model: Single Group Assignment|Masking: Open Label|Primary Purpose: Treatment	#2008/061/A	March 24, 2010	2008-08-01	2013-08-01	December 6, 2012	2012-08-01	No Study Results Posted	null	2013-08-01	Tinnitus Inventory Handicap scoring & Visual Analogue Scale (VAS)	https://ClinicalTrials.gov/show/NCT01093872
Deafness	153	NCT01108406	Long Term Safety of the Sonitus SoundBite System	Completed	Has Results	Hearing Loss|Unilateral Hearing Loss|Total Unilateral Deafness	Device: Sonitus SoundBite System|Device: SoundBite Hearing System	Sonitus Medical Inc	Both	18 Years to 80 Years (Adult, Senior)	99999	22	Industry	Interventional	Endpoint Classification: Safety Study|Intervention Model: Single Group Assignment|Masking: Open Label|Primary Purpose: Treatment	CLN005.00	April 15, 2010	2010-04-01	2010-12-01	October 10, 2014	October 2014	June 1, 2013	null	2010-12-01	Long Term Safety|Measurement of Device Benefit With the Abbreviated Profile of Hearing Aid Benefit (APHAB)	https://ClinicalTrials.gov/show/NCT01108406
Deafness	144	NCT01108601	Transtympanic Ringer's Lactate for the Prevention of Cisplatin Ototoxicity	Unknown status	No Results Available	Hearing Loss	Drug: Ringer's Lactate (0.03% Ciprofloxacin)	McGill University Health Center	Both	15 Years and older (Child, Adult, Senior)	Phase 1|Phase 2	20	Other	Interventional	Allocation: Randomized|Intervention Model: Single Group Assignment|Masking: Open Label|Primary Purpose: Prevention	GEN-07-033	April 1, 2010	2008-04-01	99999	April 20, 2010	2010-04-01	No Study Results Posted	null	2011-04-01	Audiogram|Otoacoustic Emissions	https://ClinicalTrials.gov/show/NCT01108601
Deafness	84	NCT01109576	Workshops for Veterans With Vision and Hearing Loss	Completed	Has Results	Deafness|Blindness	Behavioral: DSL Workshop	VA Office of Research and Development|Atlanta VA Medical Center	Both	55 Years and older (Adult, Senior)	Phase 0	13	U.S. Fed	Interventional	Endpoint Classification: Safety Study|Intervention Model: Single Group Assignment|Masking: Open Label|Primary Purpose: Supportive Care	C7460-P	April 19, 2010	2011-11-01	2013-08-01	August 28, 2015	2015-08-01	June 4, 2015	DSLW	2012-07-01	Change in Profile of Mood States Total Score.	https://ClinicalTrials.gov/show/NCT01109576
Ear Diseases	870	NCT01119599	RO4929097, Temozolomide, and Radiation Therapy in Treating Patients With Newly Diagnosed Malignant Glioma	Completed	No Results Available	Acoustic Schwannoma|Adult Anaplastic (Malignant) Meningioma|Adult Anaplastic Astrocytoma|Adult Anaplastic Ependymoma|Adult Brain Stem Glioma|Adult Choroid Plexus Neoplasm|Adult Craniopharyngioma|Adult Diffuse Astrocytoma|Adult Ependymoblastoma|Adult Ependymoma|Adult Giant Cell Glioblastoma|Adult Glioblastoma|Adult Gliosarcoma|Adult Grade I Meningioma|Adult Grade II Meningioma|Adult Medulloblastom…	Radiation: 3-Dimensional Conformal Radiation Therapy|Drug: Gamma-Secretase Inhibitor RO4929097|Radiation: Intensity-Modulated Radiation Therapy|Other: Laboratory Biomarker Analysis|Other: Pharmacological Study|Drug: Temozolomide|Procedure: Therapeutic Conventional Surgery	National Cancer Institute (NCI)	Both	19 Years and older (Adult, Senior)	Phase 1	22	NIH	Interventional	Endpoint Classification: Safety Study|Intervention Model: Single Group Assignment|Masking: Open Label|Primary Purpose: Treatment	NCI-2011-01410|CDR0000672641|09-177|8556|P30CA008748|U01CA069856	May 6, 2010	2010-05-01	99999	September 28, 2015	June 2015	No Study Results Posted	null	2013-06-01	Maximum-tolerated dose defined as the highest dose studied for which the incidence of dose limiting toxicity is less than 33% using National Cancer Institute Common Toxicity Criteria|Changes in MRI parameters|Percent changes in serum YKL-40 levels and hair follicle HES1 levels|Pharmacokinetic (PK) parameters of gamma-secretase/Notch signalling pathway inhibitor RO4929097	https://ClinicalTrials.gov/show/NCT01119599
Ear Diseases	868	NCT01129141	Telephone Tinnitus Education for Patients With Traumatic Brain Injury (TBI)	Completed	Has Results	Tinnitus	Procedure: Tele-PTM|Procedure: Wait List Control	VA Office of Research and Development	Both	18 Years and older (Adult, Senior)	99999	205	U.S. Fed	Interventional	Allocation: Randomized|Endpoint Classification: Efficacy Study|Intervention Model: Parallel Assignment|Masking: Open Label|Primary Purpose: Treatment	C7452-I	May 20, 2010	2011-01-01	2015-09-01	October 3, 2016	October 2016	October 3, 2016	null	2015-09-01	Tinnitus Functional Index	https://ClinicalTrials.gov/show/NCT01129141
Deafness	271	NCT01139281	The Protective Effect of Ginkgo Biloba Extract on Cisplatin-induced Ototoxicity in Humans	Completed	No Results Available	Ototoxicity|Hearing Loss	Drug: Ginkgo Biloba Extract (GBE761)|Drug: Placebo	University of Brasilia	Both	18 Years and older (Adult, Senior)	Phase 2	15	Other	Interventional	Allocation: Randomized|Endpoint Classification: Efficacy Study|Intervention Model: Parallel Assignment|Masking: Double Blind (Subject, Investigator)|Primary Purpose: Prevention	CEPSESDF-024-07	June 1, 2010	2007-06-01	2008-06-01	June 7, 2010	May 2010	No Study Results Posted	null	2008-06-01	the effect of GBE761 as a possible protector against cisplatin (CDDP) induced hearing loss was evaluated through the DPOAE. Comparisons were made between baseline measurements and those records after maximum cumulative CDDP dosage.	https://ClinicalTrials.gov/show/NCT01139281
Ear Diseases	866	NCT01153789	Study of Oculomotor Dysfunction Leading to Children Vertigo	Completed	No Results Available	Vertigo|Headache|Anomaly of Vergence System|Accommodation Disorders|Orthoptic Rehabilitation	Procedure: orthoptic rehabilitation|Other: Orthoptic diagnostic	Assistance Publique - Hôpitaux de Paris|Centre National de la Recherche Scientifique, France	Both	6 Years to 17 Years (Child)	99999	183	Other	Interventional	Allocation: Non-Randomized|Intervention Model: Parallel Assignment|Masking: Open Label|Primary Purpose: Diagnostic	P081114	June 29, 2010	2010-09-01	2014-08-01	December 3, 2014	2013-08-01	No Study Results Posted	VERVE	2014-02-01	oculomotor complete evaluation (static and dynamic and accommodation), posturography test and a visual dynamic acuity test|free of symptoms	https://ClinicalTrials.gov/show/NCT01153789
Ear Diseases	15	NCT01157819	Safety and Efficacy of Once-Daily Dosing of FoamOtic Cipro Compared to Twice-Daily Dosing of Ciloxan Ear Drops in Patients With Acute External Otitis	Completed	No Results Available	Otitis Externa|Otorhinolaryngologic Diseases|Ear Diseases|Otitis	Drug: 0.3% Ciprofloxacin Ear Drops|Drug: FoamOtic Cipro	Otic Pharma	Both	18 Years to 80 Years (Adult, Senior)	Phase 2	70	Industry	Interventional	Allocation: Randomized|Endpoint Classification: Safety/Efficacy Study|Intervention Model: Parallel Assignment|Masking: Open Label|Primary Purpose: Treatment	OP-002-000	July 4, 2010	2010-07-01	2010-12-01	March 14, 2011	March 2011	No Study Results Posted	Once-a-day	2010-11-01	Clinical cure confirmed by significant reduction or absence of the disease symptoms a) Otalgia, b) tenderness with movement of pinna, and c) edema/ear canal occlusion	https://ClinicalTrials.gov/show/NCT01157819
Deafness	368	NCT01174979	Caroverin and Inner Ear Diseases	Suspended	No Results Available	Tinnitus	Drug: Caroverin	Phafag AG	Both	18 Years and older (Adult, Senior)	Phase 3	170	Industry	Interventional	Allocation: Randomized|Endpoint Classification: Safety/Efficacy Study|Intervention Model: Parallel Assignment|Masking: Double Blind (Subject, Investigator)|Primary Purpose: Treatment	1-09|2009-018046-38	August 2, 2010	2011-01-01	99999	August 4, 2015	2015-08-01	No Study Results Posted	null	2015-08-01	to investigate the efficacy of Caroverin in transtympanic treatment of patients with tinnitus measured by a visual analogue scale.|to investigate the time from the start of treatment to an improvement in tinnitus|to investigate the efficacy of Caroverin depending the origin of tinnitus|to investigate the safety of Caroverin treatment|to investigate the impact of Caroverin treatment of quality of …	https://ClinicalTrials.gov/show/NCT01174979
Ear Diseases	564	NCT01176734	The Treatment of Tinnitus With Transcutaneous Non-invasive Vagus Nerve Stimulation	Completed	No Results Available	Tinnitus	Device: tVNS-Device	cerbomed GmbH	Both	18 Years to 75 Years (Adult, Senior)	99999	50	Industry	Interventional	Allocation: Non-Randomized|Endpoint Classification: Safety/Efficacy Study|Intervention Model: Single Group Assignment|Masking: Open Label|Primary Purpose: Treatment	cMPsTIN01	August 5, 2010	2010-01-01	2013-03-01	April 29, 2013	2013-04-01	No Study Results Posted	null	2012-07-01	Safety, feasibility and effectiveness of t-VNS® stimulation	https://ClinicalTrials.gov/show/NCT01176734
Deafness	236	NCT01184248	The Effect of Sound Stimulation on Pure-tone Hearing Threshold	Completed	No Results Available	Sensorineural Hearing Loss	Behavioral: Sound stimulation	Earlogic Korea, Inc.	Both	18 Years to 70 Years (Adult, Senior)	99999	30	Industry	Interventional	Allocation: Non-Randomized|Endpoint Classification: Efficacy Study|Intervention Model: Single Group Assignment|Masking: Open Label|Primary Purpose: Treatment	IEK14152010	August 16, 2010	2010-05-01	2011-01-01	September 7, 2011	2011-09-01	No Study Results Posted	null	2010-12-01	Changes of pure-tone hearing thresholds after sound stimulation	https://ClinicalTrials.gov/show/NCT01184248
Ear Diseases	188	NCT01188551	Dexmedetomidine Versus Fentanyl Following Pressure Equalization Tube Placement	Completed	Has Results	Chronic Otitis Media	Drug: Dexmedetomidine|Drug: Fentanyl|Drug: Midazolam	Nationwide Children's Hospital	Both	Child, Adult, Senior	Phase 2|Phase 3	100	Other	Interventional	Allocation: Randomized|Endpoint Classification: Efficacy Study|Intervention Model: Parallel Assignment|Masking: Double Blind (Subject, Caregiver, Investigator, Outcomes Assessor)|Primary Purpose: Treatment	IRB10-00377	August 24, 2010	2011-01-01	2012-04-01	February 17, 2014	February 2014	June 26, 2013	null	2012-04-01	FLACC Behavioral Pain Assessment Scale Scores|Recovery From General Anesthesia	https://ClinicalTrials.gov/show/NCT01188551
Ear Diseases	863	NCT01201538	A Study of Nilotinib in Growing Vestibular Schwannomas	Terminated	No Results Available	Growing Vestibular Schwannomas	Drug: Nilotinib	University Health Network, Toronto|Novartis	Both	18 Years and older (Adult, Senior)	Phase 2	2	Other|Industry	Interventional	Endpoint Classification: Safety Study|Intervention Model: Single Group Assignment|Masking: Open Label|Primary Purpose: Treatment	OZM-024	September 13, 2010	2010-01-01	2013-10-01	March 11, 2016	March 2016	No Study Results Posted	null	2011-10-01	volume change of Vestibular Schwannoma	https://ClinicalTrials.gov/show/NCT01201538
Ear Diseases	93	NCT01202578	Evaluation of the Tympanostomy Tube Delivery System	Completed	Has Results	Otitis Media With Effusion|Acute Otitis Media	Device: tympanostomy tube	Acclarent	Both	6 Months and older (Child, Adult, Senior)	Phase 2|Phase 3	53	Industry	Interventional	Endpoint Classification: Safety/Efficacy Study|Intervention Model: Single Group Assignment|Masking: Open Label|Primary Purpose: Treatment	CPR005013	September 13, 2010	2010-09-01	2010-12-01	June 10, 2014	June 2014	May 7, 2014	inVENT-OR	2010-11-01	Safety of Tympanostomy Tube (TT) Delivery System|Device Success|Proportion of Subjects With Procedure Success|Tube Retention	https://ClinicalTrials.gov/show/NCT01202578
Ear Diseases	558	NCT01205906	Comparison of an Internet-based Guided Self-help and a Group Therapy for Chronic Tinnitus	Completed	No Results Available	Tinnitus	Behavioral: Internet-based guided self-help for tinnitus|Behavioral: Cognitive-behavior group therapy for tinnitus|Other: Internet discussion forum	Johannes Gutenberg University Mainz|Linkoeping University	Both	18 Years and older (Adult, Senior)	99999	128	Other	Interventional	Allocation: Randomized|Endpoint Classification: Efficacy Study|Intervention Model: Crossover Assignment|Masking: Open Label|Primary Purpose: Treatment	MINT-100510	September 17, 2010	2010-05-01	2012-03-01	April 1, 2014	2014-04-01	No Study Results Posted	MINT	2011-03-01	Tinnitus Handicap Inventory (THI; Newman, Jacobson, & Spitzer, 1996; German version: Kleinjung et al., 2007)|MINI-Tinnitus Questionnaire (Mini-TQ; Hiller & Goebel, 2004)|Hospital Anxiety and Depression Scale (HADS-D; Zigmond & Snaith, 1983; German version: Herrmann-Lingen, Buss, & Snaith, 2005)|Insomnia Severity Index (ISI; Bastien, Vallière, & Morin, 2001; German version: Pillmann, 2004)|Tinnitu…	https://ClinicalTrials.gov/show/NCT01205906
Ear Diseases	557	NCT01205919	Internet-based Guided Self-help for Chronic Tinnitus	Completed	No Results Available	Tinnitus	Behavioral: Internet-based guided self-help for tinnitus|Other: Internet discussion forum	Johannes Gutenberg University Mainz|Linkoeping University	Both	18 Years and older (Adult, Senior)	99999	124	Other	Interventional	Allocation: Randomized|Endpoint Classification: Efficacy Study|Intervention Model: Crossover Assignment|Masking: Open Label|Primary Purpose: Treatment	TITUS-110510	September 17, 2010	2010-05-01	2011-10-01	April 2, 2014	2014-04-01	No Study Results Posted	TITUS	2010-10-01	Tinnitus Handicap Inventory (THI; Newman, Jacobson, & Spitzer, 1996; German version: Kleinjung et al., 2007)|MINI-Tinnitus Questionnaire (Mini-TQ; Hiller & Goebel, 2004)|Hospital Anxiety and Depression Scale (HADS-D; Zigmond & Snaith, 1983; German version: Herrmann-Lingen, Buss, & Snaith, 2005)|Insomnia Severity Index (ISI; Bastien, Vallière, & Morin, 2001; German version: Pillmann, 2004)|Tinnitu…	https://ClinicalTrials.gov/show/NCT01205919
Deafness	167	NCT01206829	Hearing Impairment, Cognitive Therapy and Coping	Unknown status	No Results Available	Hearing Loss|Tinnitus|Stress, Psychological|Mental Fatigue	Behavioral: 8-session CBTcourse|Behavioral: 8 session cognitive behavioral therapy	Oslo University Hospital|South-Eastern Norway Regional Health Authority|National Centre for Hearing Impairment and Mental Health	Both	18 Years to 70 Years (Adult, Senior)	Phase 1	180	Other	Interventional	Allocation: Randomized|Endpoint Classification: Efficacy Study|Intervention Model: Parallel Assignment|Masking: Open Label|Primary Purpose: Treatment	2009/2156 (REK)|52-2009 AUS	September 21, 2010	2010-01-01	2013-12-01	June 13, 2013	June 2013	No Study Results Posted	null	2012-12-01	Work Ability Index|Current employment status|Hospital Anxiety and Depression Scale; HADS|Fear of Negative Evaluation (FNE)	https://ClinicalTrials.gov/show/NCT01206829
Ear Diseases	862	NCT01207687	Bevacizumab for Symptomatic Vestibular Schwannoma in Neurofibromatosis Type 2 (NF2)	Completed	No Results Available	Acoustic Schwannoma|Neurofibromatosis Type 2	Biological: bevacizumab|Other: laboratory biomarker analysis|Procedure: quality-of-life assessment	National Cancer Institute (NCI)	Both	12 Years and older (Child, Adult, Senior)	Phase 2	14	NIH	Interventional	Endpoint Classification: Efficacy Study|Intervention Model: Single Group Assignment|Masking: Open Label|Primary Purpose: Treatment	NCI-2012-02987|J1002|NA_00034732|8248|P30CA006973	September 1, 2010	2010-01-01	99999	April 1, 2014	2013-12-01	No Study Results Posted	null	2013-02-01	Change in hearing response, defined as increased word recognition score above the 95% critical threshold that is maintained across two sequential evaluation time points|Incidence of serious or life threatening toxicities|Rate of radiographic response, defined by the change in tumor volume compared to baseline (>= 20% reduction in volume)|Growth rate of VS using volumetric MRI|Changes in function …	https://ClinicalTrials.gov/show/NCT01207687
Ear Diseases	861	NCT01216137	Effects of Vestibular Rehabilitation on MS-related Fatigue: a Randomized Control Trial	Completed	No Results Available	Multiple Sclerosis|Fatigue|Balance|Dizziness	Other: Exercise: Vestibular Rehabilitation|Other: Exercise	University of Colorado, Denver|National Multiple Sclerosis Society	Both	18 Years to 65 Years (Adult)	99999	38	Other	Interventional	Allocation: Randomized|Intervention Model: Parallel Assignment|Masking: Single Blind (Investigator)|Primary Purpose: Treatment	06-1108|PP1501	October 5, 2010	2007-01-01	2010-10-01	January 25, 2013	January 2013	No Study Results Posted	null	2010-07-01	Self-reported fatigue|Upright postural control|Walking capacity|Self-reported dizziness|Self-reported depression	https://ClinicalTrials.gov/show/NCT01216137
Deafness	284	NCT01217502	Self-management for Dual Sensory Impaired	Completed	No Results Available	Hearing Loss|Low Vision	Behavioral: Self management program|Behavioral: self management program	Radboud University	Both	55 Years and older (Adult, Senior)	99999	89	Other	Interventional	Allocation: Randomized|Intervention Model: Parallel Assignment|Masking: Single Blind (Outcomes Assessor)|Primary Purpose: Supportive Care	Kalorama 1	September 13, 2010	2010-11-01	2014-05-01	November 21, 2014	2014-11-01	No Study Results Posted	null	2014-05-01	Participation in social, leisure and communicative activities.|work satisfaction professional caregivers|Depressive feelings|Autonomy.	https://ClinicalTrials.gov/show/NCT01217502
Ear Diseases	553	NCT01226108	The Akloma Tinnitus Patch in Patients With Manifested Tinnitus	Completed	No Results Available	Tinnitus	Device: Patch	Akloma Bioscience AB	Both	18 Years and older (Adult, Senior)	99999	16	Industry	Interventional	Endpoint Classification: Safety/Efficacy Study|Intervention Model: Single Group Assignment|Masking: Open Label|Primary Purpose: Treatment	Aktin study	October 20, 2010	2010-01-01	99999	September 23, 2011	2011-09-01	No Study Results Posted	Aktin	2011-08-01	Number of Participants with Adverse Events as a Measure of Safety and Tolerability|Tinnitus severity questionnaire score as a measure of efficacy	https://ClinicalTrials.gov/show/NCT01226108
Ear Diseases	552	NCT01229709	Mindfulness Based Tinnitus Reduction (MBTR): A Symptom Perception Shift Program	Completed	No Results Available	Tinnitus|Anxiety|Depression	Behavioral: Mindfulness Based Tinnitus Reduction	University of California, San Francisco	Both	18 Years and older (Adult, Senior)	Phase 2	10	Other	Interventional	Allocation: Randomized|Endpoint Classification: Efficacy Study|Intervention Model: Parallel Assignment|Masking: Open Label|Primary Purpose: Treatment	H8935-35834-01	October 26, 2010	2011-01-01	2011-06-01	October 26, 2014	October 2014	No Study Results Posted	MBTR	2011-06-01	Change in Tinnitus Handicap Inventory (THI)|Change in Symptom Checklist-90- Revised|Change in Five-Factor Mindfulness Questionnaire (FFMQ)|Change in Hamilton Anxiety & Depression Scale (HADS)|Change in Tinnitus Visual Analogue Scale (VAS)	https://ClinicalTrials.gov/show/NCT01229709
Ear Diseases	787	NCT01231009	The Role of Corticosteroids and Vestibular Exercises in Recovery of Vestibular Neuritis	Unknown status	No Results Available	Vestibular Neuritis	Drug: Corticosteroids|Other: Vestibular exercises	Aristotle University Of Thessaloniki	Both	18 Years to 80 Years (Adult, Senior)	Phase 0	40	Other	Interventional	Allocation: Randomized|Endpoint Classification: Safety/Efficacy Study|Intervention Model: Parallel Assignment|Masking: Double Blind (Caregiver, Investigator, Outcomes Assessor)|Primary Purpose: Treatment	VN-01-JG	October 29, 2010	2010-01-01	2013-01-01	October 29, 2010	January 2010	No Study Results Posted	null	2012-01-01	clinical recovery of vestibular function|Laboratory recovery of vestibular	https://ClinicalTrials.gov/show/NCT01231009
Ear Diseases	91	NCT01244126	Postoperative Effects of Intranasal Fentanyl, IV and IM Morphine in Children Undergoing Myringotomy	Completed	Has Results	Otitis Media	Drug: Intranasal fentanyl|Drug: morphine IM|Drug: IV morphine	Baylor College of Medicine	Both	6 Months to 6 Years (Child)	Phase 4	171	Other	Interventional	Allocation: Randomized|Endpoint Classification: Efficacy Study|Intervention Model: Parallel Assignment|Masking: Double Blind (Subject, Caregiver, Investigator, Outcomes Assessor)|Primary Purpose: Treatment	H-21839	September 16, 2010	2008-05-01	2011-05-01	February 3, 2016	February 2016	August 9, 2013	null	2011-05-01	Maximum Postoperative Face, Legs, Activity, Cry and Consolability (FLACC) Pain Score.|Maximum PAED Score	https://ClinicalTrials.gov/show/NCT01244126
Ear Diseases	197	NCT01244581	Amoxicillin-clavulanate in Treating Acute Otitis Media Evaluated by Daily Tympanometry	Completed	No Results Available	Otitis Media, Suppurative	Drug: Amoxicillin-clavulanate|Drug: Placebo	University of Oulu	Both	up to 16 Years (Child)	Phase 3	84	Other	Interventional	Allocation: Randomized|Endpoint Classification: Efficacy Study|Intervention Model: Parallel Assignment|Masking: Double Blind (Subject, Caregiver, Investigator, Outcomes Assessor)|Primary Purpose: Treatment	OYS_Tapiainen_001	November 18, 2010	1999-09-01	2012-06-01	June 19, 2012	June 2012	No Study Results Posted	null	2012-06-01	Time (days) to disappearance of middle ear effusion|Time (days) to disappearance of pain	https://ClinicalTrials.gov/show/NCT01244581
Ear Diseases	550	NCT01253616	Proof-of-Concept Study Assessing VNS Paired With Tones for Tinnitus	Completed	No Results Available	Severe Tinnitus	Device: vagus nerve stimulation (VNS)	MicroTransponder Inc.	Both	18 Years to 65 Years (Adult)	Phase 1|Phase 2	10	Industry	Interventional	Endpoint Classification: Safety/Efficacy Study|Intervention Model: Single Group Assignment|Masking: Open Label|Primary Purpose: Treatment	MT-T-01	December 2, 2010	2010-12-01	2012-06-01	October 13, 2016	October 2016	No Study Results Posted	null	2012-02-01	Audiometric measurements|tinnitus questionaires|adverse events	https://ClinicalTrials.gov/show/NCT01253616
Ear Diseases	547	NCT01261949	Combined Low Frequency Frontal and Temporal rTMS Treatment in Chronic Tinnitus	Completed	No Results Available	Tinnitus	Device: Combined frontal and temporal rTMS|Device: Temporal low frequency rTMS	University of Regensburg	Both	18 Years to 80 Years (Adult, Senior)	99999	50	Other	Interventional	Allocation: Randomized|Intervention Model: Parallel Assignment|Masking: Single Blind (Subject)|Primary Purpose: Treatment	Uni-Reg-rTMS-Tinnitus-02	December 16, 2010	2009-04-01	2010-12-01	January 7, 2016	January 2016	No Study Results Posted	null	2010-12-01	Change of tinnitus severity as measured by the Tinnitus Questionnaire of Goebel and Hiller|Change of tinnitus severity as measured by the Tinnitus Questionaire of Goebel&Hiller, Tinnitus Handicap Inventory (THI), Tinnitus Severity Scale and TBF-12|Change of depressive symptoms as measured by the Beck Depression Inventory (BDI)|Change in quality of life as measured by the WHOQoL	https://ClinicalTrials.gov/show/NCT01261949
Ear Diseases	89	NCT01263210	Pneumococcal Vaccination of Otitis-prone Children	Completed	No Results Available	Recurrent Acute Otitis Media	Biological: Prevenar	Lund University Hospital|Financial support was provided by the Swedish Association of Local Authorities and Regions. The vaccine was kindly supplied by Wyeth Lederle.	Both	up to 6 Months (Child)	99999	109	Other	Interventional	Allocation: Randomized|Endpoint Classification: Efficacy Study|Intervention Model: Parallel Assignment|Masking: Single Blind (Investigator)|Primary Purpose: Prevention	LU62601	December 17, 2010	2003-03-01	2010-06-01	December 17, 2010	2010-12-01	No Study Results Posted	null	2009-06-01	Possible reduction of the number of acute otitis media episodes after conjugate pneumococcal vaccination in young otitis-prone children|Nasopharyngeal carriage in young otitis-prone children	https://ClinicalTrials.gov/show/NCT01263210
Deafness	100	NCT01264510	Evaluation of the Effectiveness of Bone-anchored Hearing Aids (Baha)	Unknown status	No Results Available	Conductive Hearing Loss|Mixed Hearing Loss|Unilateral Deafness	Other: audiological test battery	University Hospital, Ghent	Both	18 Years and older (Adult, Senior)	Phase 4	150	Other	Interventional	Allocation: Non-Randomized|Endpoint Classification: Efficacy Study|Intervention Model: Single Group Assignment|Masking: Open Label|Primary Purpose: Treatment	2010/074	April 22, 2010	2010-03-01	2015-08-01	December 4, 2014	2014-12-01	No Study Results Posted	Baha	2015-08-01	benefit of a Bone-anchored hearing aid (Baha) in patients with different audiological profiles|evaluation of subjective benefit of the Baha	https://ClinicalTrials.gov/show/NCT01264510
Deafness	295	NCT01267994	A Clinical Trial of Anakinra for Steroid-Resistant Autoimmune Inner Ear Disease	Completed	Has Results	Sensorineural Hearing Loss|Autoimmune Inner Ear Disease	Drug: Anakinra	Andrea Vambutas|National Institute on Deafness and Other Communication Disorders (NIDCD)|Northwell Health	Both	13 Years to 75 Years (Child, Adult, Senior)	Phase 1|Phase 2	13	Other|NIH	Interventional	Endpoint Classification: Safety/Efficacy Study|Intervention Model: Single Group Assignment|Masking: Open Label|Primary Purpose: Treatment	1R21DC011827-01|R33DC011827	December 28, 2010	2011-06-01	2014-09-01	March 23, 2015	March 2015	September 16, 2014	null	2014-09-01	To Assess the Potential Efficacy of Anakinra in Improving Hearing Thresholds in Corticosteroid-resistant Patients With Autoimmune Inner Ear Disease|To Assess the Safety and Tolerability of a Three Month (84 Day) Course of Anakinra in Corticosteroid Resistant Patients With Autoimmune Inner Ear Disease.	https://ClinicalTrials.gov/show/NCT01267994
Ear Diseases	544	NCT01268449	Evaluation of Low Dose Laser in Treatment of Tinnitus	Completed	No Results Available	Subjective Tinnitus	Radiation: Low dose laser|Radiation: Placebo	Islamic Azad University of Mashhad	Both	18 Years and older (Adult, Senior)	Phase 2	66	Other	Interventional	Allocation: Randomized|Endpoint Classification: Efficacy Study|Intervention Model: Parallel Assignment|Masking: Double Blind (Subject, Investigator)|Primary Purpose: Treatment	Laser-tinnitus-202	December 29, 2010	2008-03-01	2010-09-01	December 29, 2010	2010-08-01	No Study Results Posted	null	2010-08-01		https://ClinicalTrials.gov/show/NCT01268449
Ear Diseases	543	NCT01270282	Comparison of Single Versus Repeat Doses of AM-101 in the Treatment of Acute Inner Ear Tinnitus	Completed	No Results Available	Tinnitus	Drug: AM-101 0.81 mg/mL|Drug: Placebo	Auris Medical, Inc.	Both	18 Years to 65 Years (Adult)	Phase 2	82	Industry	Interventional	Allocation: Randomized|Intervention Model: Parallel Assignment|Masking: Double Blind (Subject, Caregiver, Investigator, Outcomes Assessor)|Primary Purpose: Treatment	AM-101-CL-10-02	December 30, 2010	2011-02-01	2013-05-01	January 13, 2015	January 2015	No Study Results Posted	TACTT1	2013-05-01	The change in tinnitus loudness by magnitude estimation from Baseline to 90 days following the last injection|Standard audiological evaluations|Questionnaires evaluating the impact of tinnitus|Pharmacokinetic measures	https://ClinicalTrials.gov/show/NCT01270282
Deafness	171	NCT01271088	Protective Effect of N-acetylcysteine Against From Ototoxicity	Completed	No Results Available	Hearing Loss, Extreme	Drug: N-acetylcysteine	TC Erciyes University	Both	18 Years to 65 Years (Adult)	Phase 2|Phase 3	60	Other	Interventional	Allocation: Randomized|Endpoint Classification: Efficacy Study|Intervention Model: Parallel Assignment|Masking: Open Label|Primary Purpose: Prevention	EUTF 2010/32	January 5, 2011	2010-06-01	2011-11-01	November 15, 2011	2011-11-01	No Study Results Posted	null	2011-11-01	Threshold hearing levels	https://ClinicalTrials.gov/show/NCT01271088
Ear Diseases	541	NCT01273883	A Trial of Magnesium Dependent Tinnitus	Completed	Has Results	Tinnitus	Dietary Supplement: Magnesium|Other: Placebo	Mayo Clinic	Both	18 Years and older (Adult, Senior)	Phase 3	38	Other	Interventional	Allocation: Randomized|Intervention Model: Crossover Assignment|Masking: Double Blind (Subject, Investigator)	09-008292	January 7, 2011	2011-07-01	2013-10-01	April 9, 2015	2015-04-01	January 7, 2015	null	2013-10-01	Tinnitus Distress Rating|Comparison of Average Tinnitus Handicap Inventory (THI) Across All Subjects|Comparison of Average Tinnitus Handicap Inventory (THI) Across All Men|Comparison of Average Tinnitus Handicap Inventory (THI) Across All Women	https://ClinicalTrials.gov/show/NCT01273883
Ear Diseases	540	NCT01302873	Study of BGG492 in Patients With Chronic Subjective Tinnitus	Completed	No Results Available	Chronic Subjective Tinnitus	Drug: BGG492A|Drug: BGG492A	Novartis Pharmaceuticals|Novartis	Both	18 Years to 75 Years (Adult, Senior)	Phase 2	96	Industry	Interventional	Allocation: Randomized|Intervention Model: Crossover Assignment|Masking: Double Blind (Subject, Caregiver, Investigator, Outcomes Assessor)|Primary Purpose: Treatment	CBGG492A2210|2010-022166-27	February 7, 2011	2011-01-01	2012-01-01	April 24, 2012	2012-04-01	No Study Results Posted	null	2012-01-01	Change in tinnitus loudness using a visual analogue scale (VAS)|Change in Clinical status of tinnitus (patients' reaction to tinnitus) using the TBF-12 (Tinnitus Impairment Questionnaire)	https://ClinicalTrials.gov/show/NCT01302873
Ear Diseases	88	NCT01312038	Effect of Simethicone on Eustachian Tube Dysfunction	Completed	Has Results	Otitis Media	Drug: Simethicone|Drug: Placebo	University of Pittsburgh	Both	18 Years to 50 Years (Adult)	Phase 2	25	Other	Interventional	Allocation: Randomized|Endpoint Classification: Efficacy Study|Intervention Model: Parallel Assignment|Masking: Double Blind (Subject, Investigator, Outcomes Assessor)|Primary Purpose: Treatment	PRO011010385	March 9, 2011	2011-03-01	2014-07-01	June 23, 2016	June 2016	February 19, 2016	null	2014-07-01	Fraction of Middle Ear (ME) Pressure Equilibrated (FGE)	https://ClinicalTrials.gov/show/NCT01312038
Ear Diseases	539	NCT01321814	Cognitive Behavioral Therapy for Hyperacusis	Completed	No Results Available	Hyperacusis	Behavioral: Cognitive behavioural therapy	Linkoeping University|Uppsala University|Uppsala University Hospital	Both	18 Years to 65 Years (Adult)	99999	62	Other	Interventional	Allocation: Randomized|Intervention Model: Crossover Assignment|Masking: Open Label|Primary Purpose: Treatment	GA-LJ-HYP1	March 23, 2011	2004-06-01	2012-12-01	May 24, 2014	May 2014	No Study Results Posted	null	2010-12-01	Quality of Life Inventory (QOLI)|Khalfa Hyperacusis Questionnaire|Loudness discomfort threshold|The Mini-International Neuropsychiatric Interview (M.I.N.I)|Swedish universities Scales of Personality (SSP)|Tampa scale of Kinesiophobia - for Hyperacusis|Startle-response	https://ClinicalTrials.gov/show/NCT01321814
Ear Diseases	186	NCT01324271	inVENT-In-Office Study	Completed	Has Results	Otitis Media	Device: Acclarent Tympanostomy Tube Delivery system (TTDS)	Acclarent	Both	6 Months and older (Child, Adult, Senior)	99999	85	Industry	Interventional	Endpoint Classification: Safety/Efficacy Study|Intervention Model: Single Group Assignment|Masking: Open Label|Primary Purpose: Treatment	CPR005016	March 23, 2011	2011-01-01	2012-05-01	December 8, 2014	2014-12-01	June 1, 2014	inVENT-IO	2012-05-01	Percentage of Subjects With In-office Tube Placement Procedure Success|Percentage of Tubes Successfully Placed Using a TTDS Device|Number of Retained (TTDS-placed) Tubes	https://ClinicalTrials.gov/show/NCT01324271
Deafness	214	NCT01337076	Evaluation of a Revised Indication for Determining Adult Cochlear Implant Candidacy	Completed	Has Results	Hearing Loss	Device: cochlear implant	Cochlear	Both	18 Years and older (Adult, Senior)	99999	21	Industry	Interventional	Endpoint Classification: Efficacy Study|Intervention Model: Single Group Assignment|Masking: Open Label|Primary Purpose: Treatment	CAM-EXP-A2010-01	April 14, 2011	2012-05-01	2014-01-01	September 23, 2016	2016-09-01	September 18, 2014	null	2014-01-01	CNC Monosyllabic Word Score - Treated Ear	https://ClinicalTrials.gov/show/NCT01337076
Ear Diseases	856	NCT01345422	Wii Balance Board in Dizziness	Withdrawn	No Results Available	Dizziness	Other: Wii Balance Board	Kaiser Permanente	Both	18 Years and older (Adult, Senior)	99999	0	Other	Interventional	Intervention Model: Single Group Assignment|Masking: Open Label|Primary Purpose: Supportive Care	HNS1	April 28, 2011	null	99999	December 7, 2015	2015-12-01	No Study Results Posted	null	null		https://ClinicalTrials.gov/show/NCT01345422
Deafness	109	NCT01352364	Analysis Of Equilibrium And Motor Coordination Of Deaf Children's Pre And Post Intervention Physiotherapeutic	Completed	No Results Available	Motor Skills in Deaf Children|Deafness	Other: physiotherapy intervention	University of the Sinos Valley	Both	7 Years to 10 Years (Child)	99999	10	Other	Interventional	Allocation: Non-Randomized|Intervention Model: Single Group Assignment|Masking: Open Label|Primary Purpose: Treatment	I01	May 10, 2011	2009-07-01	2009-12-01	May 26, 2011	July 2009	No Study Results Posted	null	2009-07-01	Balance|motor coordination	https://ClinicalTrials.gov/show/NCT01352364
Ear Diseases	14	NCT01359098	Efficacy and Safety of Once-Daily Ciprodexa Otic Foam Compared to Twice-daily Ciprodex Ear Drops in Acute Otitis Externa	Completed	No Results Available	Otitis Externa|Otorhinolaryngologic Diseases|Ear Diseases|Otitis	Drug: Ciprodex Otic Suspension|Drug: Ciprodexa Otic Foam	Otic Pharma	Both	3 Years to 80 Years (Child, Adult, Senior)	Phase 2	100	Industry	Interventional	Allocation: Randomized|Endpoint Classification: Safety/Efficacy Study|Intervention Model: Parallel Assignment|Masking: Open Label|Primary Purpose: Treatment	OP-003-000	May 20, 2011	2011-07-01	2011-11-01	November 1, 2011	2011-11-01	No Study Results Posted	Ciprodexa Foam	2011-10-01	Clinical cure [lack of need of additional therapy]|Otalgia/ear pain|Inflammation/ear edema|Ear discharge/otorrhea|tenderness with movement of pinna	https://ClinicalTrials.gov/show/NCT01359098
Deafness	166	NCT01372904	Prevention of Cisplatin-Induced Hearing Loss by Intratympanic Dexamethasone Treatment	Completed	No Results Available	Cisplatin Ototoxicity	Drug: Dexamethasone Phosphate	Meir Medical Center	Both	18 Years and older (Adult, Senior)	Phase 4	30	Other	Interventional	Allocation: Randomized|Endpoint Classification: Efficacy Study|Intervention Model: Parallel Assignment|Masking: Open Label|Primary Purpose: Prevention	CIS 4/2011	June 13, 2011	2011-06-01	2013-06-01	July 16, 2014	July 2014	No Study Results Posted	null	2013-06-01	Examine possible protective effect of IT dexamethasone on cisplatin-induced hearing loss. Hearing assessment would include:pure tone, speech and impedance audiometry, and Distortion Product Otoacoustic Emissions (DPOAEs) testing.	https://ClinicalTrials.gov/show/NCT01372904
Ear Diseases	532	NCT01378650	A Study on the Effect of Cilostazol in Patients With Chronic Tinnitus	Completed	No Results Available	Tinnitus	Drug: Cilostazol|Drug: Placebo	Jong Woo Chung|Korea Otsuka Pharmaceutical Co., Ltd.|Asan Medical Center	Both	20 Years and older (Adult, Senior)	99999	50	Other|Industry	Interventional	Allocation: Randomized|Endpoint Classification: Efficacy Study|Intervention Model: Parallel Assignment|Masking: Double Blind (Subject, Caregiver, Investigator)|Primary Purpose: Treatment	AMC-2010-0800|KCT0000128	June 21, 2011	2011-07-01	2013-06-01	May 21, 2014	May 2014	No Study Results Posted	CITI-ESR	2013-06-01	Change of the tinnitus handicap inventory (THI) score|Changes of Quality of Life (SF-36) score|Change of the visual analogue scale (VAS) score	https://ClinicalTrials.gov/show/NCT01378650
Ear Diseases	86	NCT01395966	Clinical Study to Assess the Efficacy and Safety of DF289 Plus DF277 Otic Solution in the Treatment of Middle Ear Infections in Pediatric Patients	Completed	Has Results	Acute Otitis Media	Drug: DF289|Drug: DF277|Drug: DF289 plus DF277	Salvat	Both	6 Months to 12 Years (Child)	Phase 3	331	Industry	Interventional	Allocation: Randomized|Endpoint Classification: Safety/Efficacy Study|Intervention Model: Parallel Assignment|Masking: Double Blind (Subject, Caregiver, Investigator, Outcomes Assessor)|Primary Purpose: Treatment	DF289III/10IA02	July 8, 2011	2011-06-01	2014-06-01	September 22, 2015	2015-09-01	July 22, 2015	null	2014-06-01	Time to Cessation of Otorrhea	https://ClinicalTrials.gov/show/NCT01395966
Ear Diseases	261	NCT01399671	Study of the Effectiveness of Vestibular Stimulation as a Coadjuvant Treatment in Major Depression	Completed	No Results Available	Depression|Major Depression|Vestibular Disorders	Other: vestibular stimulation	Fuerza Aérea de Chile|Pontificia Universidad Catolica de Chile	Both	18 Years to 70 Years (Adult, Senior)	99999	80	Other	Interventional	Allocation: Randomized|Endpoint Classification: Efficacy Study|Intervention Model: Parallel Assignment|Masking: Double Blind (Subject, Outcomes Assessor)|Primary Purpose: Treatment	SA10I220044	July 12, 2011	2011-03-01	2012-01-01	March 2, 2012	March 2011	No Study Results Posted	null	2012-01-01	Hamilton depression rating score	https://ClinicalTrials.gov/show/NCT01399671
Ear Diseases	85	NCT01404611	Efficacy and Safety of DF289 Plus DF277 Otic Solution in the Treatment of Middle Ear Infections in Pediatric Patients	Completed	Has Results	Acute Otitis Media	Drug: DF289|Drug: DF277|Drug: DF289 plus DF277	Salvat	Both	6 Months to 12 Years (Child)	Phase 3	331	Industry	Interventional	Allocation: Randomized|Endpoint Classification: Safety/Efficacy Study|Intervention Model: Parallel Assignment|Masking: Double Blind (Subject, Caregiver, Investigator, Outcomes Assessor)|Primary Purpose: Treatment	DF289III/10IA04	July 22, 2011	2011-06-01	2013-06-01	October 22, 2015	October 2015	July 23, 2015	null	2013-05-01	Time to Cessation of Otorrhea	https://ClinicalTrials.gov/show/NCT01404611
Ear Diseases	528	NCT01407133	Conventional Repetitive Transcranial Magnetic Stimulation for Tinnitus Treatment	Completed	No Results Available	Chronic Tinnitus	Device: transcranial magnetic stimulator (class 2b) Medtronic © MagPro X100 (with MagOption) stimulator and Butterfly Coil MCF-B65 (figure-8 coil with fluid cooling)|Device: Sham transcranial magnetic stimulator Medtronic © MagPro X100 (shielded figure-8 coil with fluid cooling)	Hospices Civils de Lyon	Both	18 Years to 75 Years (Adult, Senior)	Phase 1|Phase 2	64	Other	Interventional	Allocation: Randomized|Endpoint Classification: Safety/Efficacy Study|Intervention Model: Parallel Assignment|Masking: Double Blind (Subject, Caregiver, Outcomes Assessor)|Primary Purpose: Treatment	2004365	July 26, 2011	2005-05-01	2009-09-01	August 9, 2012	July 2011	No Study Results Posted	MagTIN	2009-09-01	Change from baseline in tinnitus perception, as measured over time using a visual analog rating scale (subjective loudness of tinnitus)|Tolerance of rTMS, evaluated through a semi-structured interview on specific and nonspecific adverse events|Auditory status, evaluated through tonal audiometry (pure-tone average)|Change in severity of tinnitus, measured through a multidimensional self-questionna…	https://ClinicalTrials.gov/show/NCT01407133
Deafness	213	NCT01408992	Thai-version Five Minute Hearing Test	Completed	Has Results	Hearing Loss	Procedure: Audiometry|Other: Thai-Five Minute Hearing Test	Khon Kaen University	Both	18 Years and older (Adult, Senior)	99999	558	Other	Interventional	Intervention Model: Single Group Assignment|Masking: Double Blind (Subject, Outcomes Assessor)|Primary Purpose: Diagnostic	HE541135	August 1, 2011	2011-07-01	2011-12-01	April 17, 2014	2014-04-01	December 29, 2011	Thai_FMHT	2011-10-01	Standard Hearing Test|Prevalence of Ear Diseases	https://ClinicalTrials.gov/show/NCT01408992
Deafness	376	NCT01412177	OTO-104 for the Treatment of Meniere's Disease	Completed	No Results Available	Meniere's Disease	Drug: OTO-104|Drug: Placebo	Otonomy, Inc.	Both	18 Years to 80 Years (Adult, Senior)	Phase 2	154	Industry	Interventional	Allocation: Randomized|Endpoint Classification: Efficacy Study|Intervention Model: Parallel Assignment|Masking: Double Blind (Subject, Investigator, Outcomes Assessor)|Primary Purpose: Treatment	104-201102	July 31, 2011	2013-11-01	2015-04-01	August 18, 2015	2015-08-01	No Study Results Posted	null	2015-03-01	Reduction in vertigo frequency as measure of efficacy of OTO-104 in subjects with Meniere's disease|Evaluation of adverse events, otoscopic exams, audiometry, Word Recognition Score and tympanometry as a measure of safety and tolerability|Evaluation of tinnitus patient reported questionnaire and daily diary as a measure of impact of tinnitus on activities of daily living|Evaluation of patient rep…	https://ClinicalTrials.gov/show/NCT01412177
Ear Diseases	526	NCT01412918	Inhibitor Masking Device & Sodium Channel, Voltage Gated, Type IX Alpha Subunit (SCN9) Gene Expression	Terminated	Has Results	Tinnitus	Device: The Inhibitor™ Tinnitus Masking Device	Medical College of Wisconsin	Both	18 Years and older (Adult, Senior)	99999	21	Other	Interventional	Allocation: Non-Randomized|Endpoint Classification: Efficacy Study|Intervention Model: Single Group Assignment|Masking: Single Blind (Subject)|Primary Purpose: Treatment	PRO00014763	July 6, 2011	2011-09-01	2014-01-01	January 29, 2016	January 2016	June 23, 2014	null	2013-09-01	Determine the Percentage of Participants for Which the Inhibitor™ Tinnitus Masking Device Effected Tinnitus Perception|Percentage of Participants Which Showed Presence of SCN9 Gene Expression.	https://ClinicalTrials.gov/show/NCT01412918
Ear Diseases	855	NCT01419639	Phase II Study of Everolimus (RAD001) in Children and Adults With Neurofibromatosis Type 2	Completed	Has Results	Neurofibromatosis Type II	Drug: Everolimus (RAD001) , Afinitor®	New York University School of Medicine|Novartis Pharmaceuticals|The Children's Tumor Foundation	Both	3 Years and older (Child, Adult, Senior)	Phase 2	10	Other|Industry	Interventional	Intervention Model: Single Group Assignment|Masking: Open Label|Primary Purpose: Treatment	RAD001 NF2 (11-00587)|2010-10-011	August 17, 2011	2011-10-01	2013-12-01	June 14, 2016	June 2016	July 8, 2015	null	2012-12-01	Radiographic Response|Change in Tumor Size From Baseline|Audiologic Response	https://ClinicalTrials.gov/show/NCT01419639
Ear Diseases	83	NCT01421199	Device Study to Evaluate the Detection and Characterization of Middle Ear Fluid in Children	Unknown status	No Results Available	Otitis Media With Effusion|Middle Ear Effusion	Procedure: Myringotomy	OtoSonics Inc.	Both	6 Months to 17 Years (Child)	99999	125	Industry	Interventional	Allocation: Non-Randomized|Intervention Model: Single Group Assignment|Masking: Single Blind (Investigator)|Primary Purpose: Diagnostic	OTO-Myr	August 18, 2011	2011-09-01	2011-12-01	August 19, 2011	2011-08-01	No Study Results Posted	null	2011-12-01	detection of middle ear fluid|fluid viscosity	https://ClinicalTrials.gov/show/NCT01421199
Deafness	113	NCT01423409	Multicenter Trial Assessing an Innovative VAS of Pain Among Deaf People	Completed	No Results Available	Deafness|Visual Analog Pain Scale	Device: pictorial VAS|Device: usual VAS	University Hospital, Grenoble	Both	18 Years and older (Adult, Senior)	Phase 2|Phase 3	289	Other	Interventional	Allocation: Non-Randomized|Endpoint Classification: Efficacy Study|Intervention Model: Parallel Assignment|Masking: Open Label|Primary Purpose: Diagnostic	EVA SOURD study	July 22, 2011	2011-06-01	2013-06-01	July 22, 2013	2013-04-01	No Study Results Posted	EVA_SOURD	2013-06-01	Innovative Visual Analogue Scale of Pain (Pictorial VAS) Versus the Usual VAS (VAS) Among Deaf People|Average scores of pain between the both groups: pictorial VAS versus usual VAS|Analgesic treatment between the both groups : pictorial VAS versus usual VAS|Pain score and analgesic treatment before and after French Sign Language (FSL) explanations	https://ClinicalTrials.gov/show/NCT01423409
Deafness	235	NCT01434446	The Effect of Sound Stimulation on Hearing Ability	Completed	No Results Available	Sensorineural Hearing Loss	Behavioral: Sound stimulation	Earlogic Korea, Inc.	Both	20 Years to 70 Years (Adult, Senior)	99999	21	Industry	Interventional	Allocation: Non-Randomized|Endpoint Classification: Efficacy Study|Intervention Model: Single Group Assignment|Masking: Open Label|Primary Purpose: Treatment	IEK 08252011	September 9, 2011	2011-09-01	2012-04-01	April 2, 2012	2012-04-01	No Study Results Posted	null	2012-02-01	Changes of pure-tone hearing thresholds after sound stimulation	https://ClinicalTrials.gov/show/NCT01434446
Ear Diseases	524	NCT01435317	Acoustic Coordinated Reset (CR®) Neuromodulation for the Treatment of Chronic Tonal Tinnitus ("RESET Real Life")	Completed	No Results Available	Tinnitus	Device: ANM T30 CR®-System	ANM Adaptive Neuromodulation GmbH|CERES GmbH	Both	18 Years and older (Adult, Senior)	Phase 4	200	Industry	Interventional	Endpoint Classification: Safety/Efficacy Study|Intervention Model: Single Group Assignment|Masking: Open Label|Primary Purpose: Treatment	NCT2011-08-26	August 31, 2011	2011-11-01	2014-07-01	July 10, 2014	July 2014	No Study Results Posted	RRL	2013-06-01	Improvement of TBF-12 Score or CGI Score|NRS loudness and annoyance (0-100)|Tinnitus-freedom|Compliance|Alteration of tinnitus|Audiogram for hearing loss change|TBF-12	https://ClinicalTrials.gov/show/NCT01435317
Ear Diseases	185	NCT01442623	Conventional Versus Virtual Reality Based Vestibular Rehabilitation	Completed	No Results Available	Peripheral Vestibular Disease	Other: Vestibular Rehabilitation	Royal College of Surgeons, Ireland|Beaumont Hospital|Emory University|Royal Victoria Eye and Ear Hospital	Both	18 Years and older (Adult, Senior)	Phase 2|Phase 3	71	Other	Interventional	Allocation: Randomized|Endpoint Classification: Efficacy Study|Intervention Model: Parallel Assignment|Masking: Single Blind (Outcomes Assessor)|Primary Purpose: Treatment	RoyalCSI DMeldrum	September 21, 2011	2011-02-01	2013-12-01	December 11, 2014	2014-12-01	No Study Results Posted	null	2013-07-01	Gait Speed (metres per second)|Computerised Dynamic Posturography|Vestibular Rehabilitation Benefit Questionnaire|Hospital Anxiety and Depression Score|Dynamic Visual Acuity|Activities Balance Confidence Questionnaire|Patient Satisfaction	https://ClinicalTrials.gov/show/NCT01442623
Ear Diseases	785	NCT01443416	An Alternative Booster Vaccine Against Meningitis and Ear Infections	Completed	No Results Available	Invasive Streptococcus Pneumoniae Disease	Biological: 13-valent pneumococcal conjugate vaccine|Biological: 10-valent pneumococcal conjugate vaccine	University of Oxford	Both	12 Months to 13 Months (Child)	Phase 3	178	Other	Interventional	Allocation: Randomized|Intervention Model: Parallel Assignment|Masking: Open Label|Primary Purpose: Prevention	OVG 2011/05	September 27, 2011	2012-04-01	99999	November 6, 2015	2015-11-01	No Study Results Posted	null	2013-08-01	Proportions of participants who have IgG concentrations ≥0.35mcg/ml for 14 pneumococcal serotypes following vaccination with either Prevenar or Synflorix	https://ClinicalTrials.gov/show/NCT01443416
Ear Diseases	184	NCT01444391	inVENT-visIOn Study	Completed	Has Results	Otitis Media	Device: Tympanostomy tube placement (Acclarent iontophoresis device)	Acclarent	Both	6 Months and older (Child, Adult, Senior)	99999	42	Industry	Interventional	Endpoint Classification: Safety/Efficacy Study|Intervention Model: Single Group Assignment|Masking: Open Label|Primary Purpose: Treatment	CPR005022	September 23, 2011	2011-10-01	2012-06-01	September 20, 2014	2014-09-01	June 26, 2014	inVENT-visIOn	2012-05-01	Number of Subjects With Procedural, Serious and Device-related Adverse Events.|Device Success|Procedure Success|Procedure Tolerability|Tube Retention	https://ClinicalTrials.gov/show/NCT01444391
Deafness	353	NCT01444846	Otoprotection With SPI-1005 for Prevention of Temporary Auditory Threshold Shift	Completed	No Results Available	Temporary Auditory Threshold Shift	Drug: SPI-1005 Low dose|Drug: SPI-1005 Middle dose|Drug: SPI-1005 High dose|Drug: Placebo	Sound Pharmaceuticals, Incorporated|University of Florida	Both	18 Years to 31 Years (Adult)	Phase 2	83	Industry|Other	Interventional	Allocation: Randomized|Endpoint Classification: Safety/Efficacy Study|Intervention Model: Parallel Assignment|Masking: Double Blind (Subject, Caregiver, Investigator, Outcomes Assessor)|Primary Purpose: Prevention	SPI-1005-202	September 29, 2011	2011-09-01	2014-03-01	August 26, 2014	2014-08-01	No Study Results Posted	null	2013-12-01	Reduction in Temporary Threshold Shift	https://ClinicalTrials.gov/show/NCT01444846
Ear Diseases	82	NCT01447017	A Study of DPK-060 to Investigate Clinical Safety and Efficacy in Patients With Acute External Otitis	Completed	Has Results	Acute Otitis Externa	Drug: DPK-060|Drug: Placebo for DPK-060 ear drops	DermaGen AB|Pergamum AB	Both	12 Years and older (Child, Adult, Senior)	Phase 2	69	Industry	Interventional	Allocation: Randomized|Endpoint Classification: Safety Study|Intervention Model: Parallel Assignment|Masking: Double Blind (Subject, Caregiver, Investigator, Outcomes Assessor)|Primary Purpose: Treatment	DCS-002|2011-004356-20	September 22, 2011	2011-11-01	2012-11-01	October 18, 2013	October 2013	October 18, 2013	null	2012-10-01	Adverse Events (AEs)	https://ClinicalTrials.gov/show/NCT01447017
Ear Diseases	854	NCT01449604	Stereotactic Radiation in Vestibular Schwannoma	Unknown status	No Results Available	Vestibular Schwannoma	Radiation: stereotactic radiotherapy|Radiation: stereotactic radiosurgery	Ramathibodi Hospital	Both	18 Years to 80 Years (Adult, Senior)	Phase 3	200	Other	Interventional	Allocation: Randomized|Endpoint Classification: Efficacy Study|Intervention Model: Parallel Assignment|Masking: Single Blind (Outcomes Assessor)|Primary Purpose: Treatment	RAMART0111	October 2, 2011	2011-10-01	2013-10-01	October 6, 2011	October 2011	No Study Results Posted	null	2013-10-01	audiogram|number of participant with adverse event|tumor size	https://ClinicalTrials.gov/show/NCT01449604
Deafness	266	NCT01452607	Study to Evaluate the Safety and Pharmacokinetics of SPI-1005	Completed	No Results Available	Hearing Loss|Cancer	Drug: SPI-1005|Drug: Placebo	Sound Pharmaceuticals, Incorporated	Both	19 Years to 50 Years (Adult)	Phase 1	32	Industry	Interventional	Allocation: Randomized|Endpoint Classification: Safety Study|Intervention Model: Parallel Assignment|Masking: Double Blind (Subject, Caregiver, Investigator, Outcomes Assessor)|Primary Purpose: Treatment	SPI-1005-101	October 10, 2011	2006-05-01	2006-08-01	June 27, 2016	June 2016	No Study Results Posted	null	2006-08-01	Number of Participants with Adverse Events as a Measure of Safety and Tolerability|Pharmacokinetics of SPI-1005 and its major metabolites in healthy subjects	https://ClinicalTrials.gov/show/NCT01452607
Ear Diseases	223	NCT01454726	Clinical Trial of Traditional Chinese Diaoshi Jifa Therapy of Meniere's Disease	Completed	Has Results	Meniere's Disease	Other: Diaoshi Jifa therapy plus the Western medical treatment.|Other: drug	Beijing Administration of Traditional Chinese Medicine Bureau|Beijing Hospital of Traditional Chinese Medicine	Both	20 Years to 70 Years (Adult, Senior)	Phase 3	27	Other	Interventional	Allocation: Randomized|Endpoint Classification: Efficacy Study|Intervention Model: Parallel Assignment|Masking: Open Label|Primary Purpose: Treatment	JJT2010-22	June 1, 2011	2011-01-01	2011-11-01	November 23, 2012	January 2012	January 3, 2012	TCDMD	2011-11-01	Change in Dizziness Handicap Inventory (DHI) Questionnaire Score	https://ClinicalTrials.gov/show/NCT01454726
Deafness	165	NCT01454895	Test of a Web-based Intervention to Promote Hearing Protector Use	Completed	No Results Available	Noise-induced Hearing Loss	Behavioral: Sampler of hearing protection devices|Behavioral: Static Web-based information|Behavioral: Interactive Web-based information	Marjorie McCullagh|National Institutes of Health (NIH)|University of Michigan	Both	18 Years and older (Adult, Senior)	99999	498	Other|NIH	Interventional	Allocation: Randomized|Endpoint Classification: Efficacy Study|Intervention Model: Factorial Assignment|Masking: Open Label|Primary Purpose: Prevention	27046	October 14, 2011	2011-11-01	2014-10-01	October 1, 2015	October 2015	No Study Results Posted	null	2014-10-01	Hearing protector device (HPD) use|hearing protector use-related attitudes/beliefs	https://ClinicalTrials.gov/show/NCT01454895
Ear Diseases	520	NCT01458821	Cognitive Training for Firefighters With Tinnitus	Completed	No Results Available	Tinnitus	Behavioral: Brain Fitness Program - Tinnitus	Washington University School of Medicine|Federal Emergency Management Agency	Both	20 Years to 65 Years (Adult)	Phase 3	60	Other|U.S. Fed	Interventional	Allocation: Randomized|Endpoint Classification: Efficacy Study|Intervention Model: Parallel Assignment|Masking: Open Label|Primary Purpose: Treatment	201110046|EMW-2010-FP-00601	October 10, 2011	2012-03-01	2014-01-01	May 7, 2014	May 2014	No Study Results Posted	FEMAICT	2014-01-01	Change from Baseline in Tinnitus Handicap Inventory at 8 weeks post Brain Fitness use.|Change in Baseline Tinnitus Bother Score at 8 weeks post Brain Fitness Program Use.	https://ClinicalTrials.gov/show/NCT01458821
Deafness	129	NCT01460823	Percutaneous Cochlear Implantation: Implementation of Technique	Terminated	No Results Available	Hearing Loss	Procedure: Percutaneous Cochlear Implantation using image guided surgical techniques	Vanderbilt University Medical Center	Both	18 Years to 80 Years (Adult, Senior)	99999	5	Other	Interventional	Endpoint Classification: Safety/Efficacy Study|Intervention Model: Single Group Assignment|Masking: Open Label|Primary Purpose: Treatment	111114	October 24, 2011	2011-10-01	2014-07-01	December 15, 2014	2014-12-01	No Study Results Posted	PCI-I	2012-10-01	Percentage of participants who underwent successful Cochlear Implantation Via Percutaneous Method	https://ClinicalTrials.gov/show/NCT01460823
Ear Diseases	518	NCT01480193	New Therapy for Patients With Severe Tinnitus	Completed	No Results Available	Tinnitus	Other: Sound Based and Educational Therapies|Other: Integrated Medicine Therapies and Sound Based Education Therapies|Other: Integrated Medicine Therapies and SBE	Duke University|National Institutes of Health (NIH)|National Institute on Deafness and Other Communication Disorders (NIDCD)	Both	18 Years and older (Adult, Senior)	99999	40	Other|NIH	Interventional	Allocation: Randomized|Endpoint Classification: Efficacy Study|Intervention Model: Parallel Assignment|Masking: Open Label|Primary Purpose: Treatment	Pro00030594|1R21DC011643-01	November 23, 2011	2011-09-01	2013-11-01	November 26, 2013	2011-11-01	No Study Results Posted	null	2013-11-01	Tinnitus Handicap Inventory	https://ClinicalTrials.gov/show/NCT01480193
Ear Diseases	21	NCT01483937	Evaluation of a Sensory Enrichment Multimodal Device (SEMD) on Physical Therapy Patients With Disequilibrium	Completed	Has Results	Vestibular Diseases|Labyrinth Diseases|Ear Diseases|Otorhinolaryngologic Diseases|Traumatic Brain Injury	Device: Usual care physical therapy plus SEMD|Other: Usual care physical therapy only	Karen L Atkins|BalanceSense LLC	Both	21 Years to 84 Years (Adult, Senior)	99999	32	Industry	Interventional	Allocation: Randomized|Intervention Model: Parallel Assignment|Masking: Single Blind (Outcomes Assessor)|Primary Purpose: Treatment	10-221:1.2|W81XWH-10-C-0184-01	November 30, 2011	2011-11-01	2013-08-01	June 26, 2014	June 2014	August 19, 2013	SEMD	2013-05-01	Assessment of the Efficacy of the SEMD Device in Improving Vestibular Function Was Evaluated With Change in Pre Test to Post Test 1 Sensory Organization Test (SOT).|Assessment of the Efficacy of the SEMD Device in Improving Vestibular Function Was Evaluated With Change in Post Test 1 to Post Test 2 Sensory Organization Test (SOT).|Assessment of the Efficacy of the SEMD Device in Improving Vestibu…	https://ClinicalTrials.gov/show/NCT01483937
Ear Diseases	517	NCT01487447	Customized Acoustic Stimulation for the Treatment of Tinnitus	Unknown status	No Results Available	Tinnitus	Other: Customized sound|Other: Regular Masker	University of California, Irvine	Both	18 Years and older (Adult, Senior)	Phase 2|Phase 3	60	Other	Interventional	Allocation: Randomized|Intervention Model: Crossover Assignment|Masking: Open Label|Primary Purpose: Treatment	HSMT003	December 2, 2011	2010-01-01	99999	July 3, 2013	July 2013	No Study Results Posted	null	2014-07-01	Change in score of tinnitus loudness|Change in score of tinnitus annoyance|Change in residual inhibition|Change in score of Tinnitus Handicap Inventory (THI)	https://ClinicalTrials.gov/show/NCT01487447
Ear Diseases	183	NCT01496287	Tympanostomy Tube Placement in Children in the Office (Inova Study)	Completed	Has Results	Otitis Media	Device: Tube Delivery System (TDS)	Acclarent	Both	6 Months to 21 Years (Child, Adult)	99999	70	Industry	Interventional	Endpoint Classification: Safety/Efficacy Study|Intervention Model: Single Group Assignment|Masking: Open Label|Primary Purpose: Treatment	CPR005027	December 16, 2011	2011-12-01	2012-04-01	November 4, 2014	2014-11-01	June 26, 2014	Inova	2012-04-01	Number of Participants With Procedural, Serious, and Device-Related Adverse Events|Device Success|Procedure Success|Procedure Tolerability|Tube Retention	https://ClinicalTrials.gov/show/NCT01496287
Deafness	63	NCT01499901	Comparison of the Bilateral Sequential and Simultaneous Cochlear Implantation in the Deaf Children	Withdrawn	No Results Available	Deafness	Procedure: bilateral cochlear Implantation in sequential|Procedure: bilateral cochlear Implantation in simultaneous	Assistance Publique - Hôpitaux de Paris	Both	8 Months to 38 Months (Child)	Phase 3	0	Other	Interventional	Allocation: Randomized|Endpoint Classification: Safety/Efficacy Study|Intervention Model: Parallel Assignment|Masking: Open Label|Primary Purpose: Treatment	P091204|HAO 09048	December 6, 2011	2012-01-01	2012-01-01	November 16, 2012	2012-11-01	No Study Results Posted	Cochleo	2012-01-01	Measurement of the score of perception of words in open list|Measurement of the capability of localization right/left|Measurement of the level of comprehension and production|Evaluation of the medical monitoring about the materiovigilance and the eventual complications|Measurement of the vestibulometry and of the children's psychomotor development|Analysis of the parent questionnaires of the qual…	https://ClinicalTrials.gov/show/NCT01499901
Ear Diseases	80	NCT01511107	Efficacy of Short-Course Antimicrobial Treatment for Children With Acute Otitis Media and Impact on Resistance	Terminated	No Results Available	Acute Otitis Media	Drug: Amoxicillin-Clavulanate (10 days)|Drug: Amoxicillin-Clavulanate 5 days, placebo 5 days	Alejandro Hoberman|National Institute of Allergy and Infectious Diseases (NIAID)|University of Pittsburgh	Both	6 Months to 23 Months (Child)	Phase 2	520	Other|NIH	Interventional	Allocation: Randomized|Endpoint Classification: Efficacy Study|Intervention Model: Parallel Assignment|Masking: Double Blind (Subject, Caregiver, Investigator, Outcomes Assessor)|Primary Purpose: Treatment	10-0083|272201000047C	January 10, 2012	2012-01-01	2015-10-01	February 24, 2016	February 2016	No Study Results Posted	null	2015-09-01	Treatment Failure (Index Episode of AOM)|Nasopharyngeal Colonization with Resistant Pathogens|AOM Recurrence|Antibiotic Use|Symptom Burden|Treatment Failure (AOM Recurrences)|Protocol-Defined Diarrhea and Diaper Dermatitis	https://ClinicalTrials.gov/show/NCT01511107
Deafness	39	NCT01518920	A Study Of The Effects Of PF-04958242 In Subjects With Age-Related Hearing Loss	Completed	No Results Available	Hearing Loss, Sensorineural	Drug: PF-04958242|Drug: PF-04958242|Drug: Placebo	Pfizer	Both	50 Years to 75 Years (Adult, Senior)	Phase 1	44	Industry	Interventional	Allocation: Randomized|Endpoint Classification: Safety/Efficacy Study|Intervention Model: Crossover Assignment|Masking: Double Blind (Subject, Investigator, Outcomes Assessor)|Primary Purpose: Treatment	B1701005	January 23, 2012	2011-12-01	2013-02-01	April 1, 2013	2013-04-01	No Study Results Posted	null	2013-02-01	Change from baseline to 1 hour post-dose in pure tone audiometry averaged over 2 and 4 kHz|Change from baseline to 5 hours post-dose in pure tone audiometry averaged over 2 and 4 kHz|Change from baseline to 1 hr and 5 hrs post-dose in Speech Discrimination Score|Change from baseline to 1 hr and 5 hrs post dose in Speech In Noise Testing|Change from baseline to 1 hr and 5 hrs post dose in Tinnitus…	https://ClinicalTrials.gov/show/NCT01518920
Deafness	351	NCT01526174	Intratympanic Injection for Autoimmune Inner Ear Disease	Terminated	No Results Available	Autoimmune Inner Ear Disease	Drug: Golimumab	House Research Institute|Janssen Services, LLC	Both	18 Years to 80 Years (Adult, Senior)	Phase 1|Phase 2	16	Other|Industry	Interventional	Allocation: Non-Randomized|Endpoint Classification: Safety/Efficacy Study|Intervention Model: Single Group Assignment|Masking: Open Label|Primary Purpose: Treatment	HRI-002|TNFalpha	February 1, 2012	2012-03-01	2014-04-01	October 10, 2013	October 2013	No Study Results Posted	AIED	2013-12-01	Serious Adverse Events|Pure-tone threshold change	https://ClinicalTrials.gov/show/NCT01526174
Deafness	373	NCT01526408	Famvir for Treatment of Hearing in Unilateral Meniere's Disease	Terminated	No Results Available	Meniere's Disease	Drug: Famciclovir|Drug: Placebo	House Research Institute|House Clinic, Inc.	Both	18 Years to 90 Years (Adult, Senior)	Phase 3	11	Other|Industry	Interventional	Allocation: Randomized|Endpoint Classification: Efficacy Study|Intervention Model: Parallel Assignment|Masking: Double Blind (Subject, Investigator, Outcomes Assessor)|Primary Purpose: Treatment	HRI-003|Meniere's Disease	January 31, 2012	2011-12-01	2015-03-01	August 27, 2015	October 2013	No Study Results Posted	Famvir	2015-01-01	Pure-tone threshold change|Tinnitus and/or dizziness handicap change	https://ClinicalTrials.gov/show/NCT01526408
Deafness	170	NCT01529333	Middle-Ear Implant With MET V Transducer (Aka MET V System)	Unknown status	No Results Available	Mixed Conductive and Sensorineural Hearing Loss, Bilateral	Device: Middle Ear Implant with MET V Transducer	Otologics LLC	Both	18 Years and older (Adult, Senior)	99999	130	Industry	Interventional	Endpoint Classification: Safety/Efficacy Study|Intervention Model: Single Group Assignment|Masking: Open Label|Primary Purpose: Treatment	G070237	February 2, 2012	2012-05-01	2012-08-01	February 6, 2012	February 2012	No Study Results Posted	null	2012-07-01	CNC Word Recognition Scores|BKB-SIN and Subject Questionnaires	https://ClinicalTrials.gov/show/NCT01529333
Ear Diseases	79	NCT01535560	Safety and Efficacy Evaluation of Topical AL-60371 Otic Suspension, 0.3% in the Treatment of Acute Otitis Externa	Completed	Has Results	Acute Otitis Externa	Drug: AL-60371, 0.3% otic suspension|Drug: AL-60371 Vehicle	Alcon Research	Both	6 Months and older (Child, Adult, Senior)	Phase 3	589	Industry	Interventional	Allocation: Randomized|Intervention Model: Parallel Assignment|Masking: Double Blind (Subject, Investigator)|Primary Purpose: Treatment	C-10-019	February 15, 2012	2012-04-01	2012-10-01	October 18, 2013	October 2013	October 18, 2013	null	2012-10-01	Proportion of Patients With Clinical Cures at the Day 11 (TOC) Visit|Proportion of Patients With Microbiological Successes at the Day 11 (TOC) Visit|Median Time (in Days) to Cessation of Ear Pain as Reported by the Patient or Parent/Legal Guadian Via the Telephone Diary	https://ClinicalTrials.gov/show/NCT01535560
Ear Diseases	78	NCT01535599	Safety and Efficacy Evaluation of Topical AL-60371 Otic Suspension, 0.3% in the Treatment of Acute Otitis Externa	Completed	Has Results	Acute Otitis Externa	Drug: AL-60371, 0.3% Otic Suspension|Other: AL-60371 Vehicle	Alcon Research	Both	6 Months and older (Child, Adult, Senior)	Phase 3	768	Industry	Interventional	Allocation: Randomized|Intervention Model: Parallel Assignment|Masking: Double Blind (Subject, Investigator)|Primary Purpose: Treatment	C-10-018	February 15, 2012	2012-03-01	2013-05-01	June 24, 2014	June 2014	May 19, 2014	null	2013-05-01	Proportion of Patients With Clinical Cures at the Day 11 (TOC) Visit|Proportion of Patients With Microbiological Successes at the Day 11 (TOC) Visit|Median Time to Cessation of Ear Pain as Reported by the Patient or Parent/Legal Guardian Via the Telephone Diary	https://ClinicalTrials.gov/show/NCT01535599
Ear Diseases	511	NCT01540357	Mindfulness-based Therapy in Chronic Tinnitus	Completed	No Results Available	Chronic Tinnitus	Behavioral: Mindfulness-based therapy|Behavioral: Treatment after waiting time	University of Regensburg	Both	18 Years to 80 Years (Adult, Senior)	99999	36	Other	Interventional	Allocation: Randomized|Intervention Model: Parallel Assignment|Masking: Open Label|Primary Purpose: Treatment	MBT-TIN	February 22, 2012	2010-05-01	2012-02-01	September 26, 2013	2013-09-01	No Study Results Posted	null	2010-10-01	Change in tinnitus complaints as measured by the German version of the Tinnitus Questionnaire (TQ)(Baseline versus week 9)|Change in rating scores of German versions of the Tinnitus Handicap Inventory (Hallam) (Baseline versus week 7)|Change in rating scores of German versions of the Tinnitus Handicap Inventory (Hallam) (Baseline versus week 9)|Change in rating scores of German versions of the Ti…	https://ClinicalTrials.gov/show/NCT01540357
Ear Diseases	510	NCT01541969	Evaluation of the CR Neuromodulation Treatment for Tinnitus	Completed	Has Results	Tinnitus	Device: CR Neuromodulation|Device: Tinnitus masking	Nottingham University Hospitals NHS Trust|University of Nottingham|University College, London	Both	18 Years and older (Adult, Senior)	Phase 2|Phase 3	100	Other	Interventional	Allocation: Randomized|Endpoint Classification: Efficacy Study|Intervention Model: Parallel Assignment|Masking: Double Blind (Subject, Outcomes Assessor)|Primary Purpose: Treatment	11IH006	February 24, 2012	2012-08-01	2014-02-01	July 21, 2016	May 2015	April 18, 2015	RESET2	2014-02-01	Tinnitus Handicap Questionnaire (THQ)|Tinnitus Handicap Inventory (THI)|Tinnitus Functional Index (TFI)|World Health Organization Quality of Life Questionnaire (WHOQOL-BREF)|Percent Change From Baseline in Normalized Oscillatory Power in the Delta Brainwave Pattern as Measured by Electroencephalography (EEG)	https://ClinicalTrials.gov/show/NCT01541969
Ear Diseases	182	NCT01547221	Effectiveness of 3% Boric Acid in 70% Alcohol Versus 1% Clotrimazole Solution in Otomycosis Patients	Completed	No Results Available	Otomycosis	Drug: clotrimazole|Drug: 3% Boric acid	Khon Kaen Hospital	Both	7 Years and older (Child, Adult, Senior)	99999	120	Other	Interventional	Allocation: Randomized|Endpoint Classification: Safety/Efficacy Study|Intervention Model: Parallel Assignment|Masking: Double Blind (Subject, Investigator)|Primary Purpose: Treatment	KKH24-01-2555	February 22, 2012	2012-03-01	2015-04-01	April 27, 2015	2015-04-01	No Study Results Posted	null	2015-04-01	result as cure rate of otomycosis|adverse effect of treatment	https://ClinicalTrials.gov/show/NCT01547221
Ear Diseases	509	NCT01549145	Sub-chronic Neurostimulation Delivered in the Middle Ear for Tinnitus Suppression	Completed	No Results Available	Tinnitus	Device: Nimbus Multifunctional Stimulator	EstimME Ltd.	Both	18 Years and older (Adult, Senior)	99999	14	Industry	Interventional	Endpoint Classification: Safety/Efficacy Study|Intervention Model: Single Group Assignment|Masking: Open Label|Primary Purpose: Treatment	EST-01-IL	March 6, 2012	2010-06-01	2011-04-01	August 28, 2012	2012-08-01	No Study Results Posted	null	2011-04-01	Efficacy|Safety	https://ClinicalTrials.gov/show/NCT01549145
Ear Diseases	508	NCT01550796	Treatment of Chronic Bothersome Tinnitus Using Cognitive Training and D-cycloserine	Completed	No Results Available	Tinnitus	Behavioral: Cognitive Training	Washington University School of Medicine	Both	35 Years to 65 Years (Adult)	Phase 2	37	Other	Interventional	Allocation: Randomized|Endpoint Classification: Efficacy Study|Intervention Model: Parallel Assignment|Masking: Double Blind (Subject, Caregiver, Investigator, Outcomes Assessor)|Primary Purpose: Treatment	201110105	January 25, 2012	2012-01-01	2012-06-01	May 21, 2013	May 2013	No Study Results Posted	null	2012-04-01	Change from baseline in Tinnitus Handicap Inventory (THI)|Change in Neurocognitive assessment score	https://ClinicalTrials.gov/show/NCT01550796
Ear Diseases	507	NCT01566708	Neuro-Music Therapy for Recent Onset Tinnitus: Evaluation of a Therapy Concept	Unknown status	No Results Available	Tinnitus	Behavioral: Neuro-Music Therapy immediately|Behavioral: Neuro-Music Therapy after waiting time|Behavioral: Music-therapeutical stress management coaching	German Center for Music Therapy Research|Heidelberg University|Clinic of Diagnostic and Interventional Neuroradiology, Saarland University Clinic, Homburg, Germany	Both	18 Years and older (Adult, Senior)	99999	60	Other	Interventional	Allocation: Randomized|Endpoint Classification: Efficacy Study|Intervention Model: Parallel Assignment|Masking: Open Label|Primary Purpose: Treatment	CMTR-TA-01|00.181.2011	March 23, 2012	2012-01-01	2013-09-01	April 24, 2013	2013-04-01	No Study Results Posted	null	2013-04-01	Tinnitus Questionnaire (TQ, Goebel and Hiller 1998) total score change from baseline to end of treatment|Tinnitus-Beeinträchtigungs-Fragebogen (TBF-12, Greimel et al. 2000) total score change from baseline to end of treatment|change in tinnitus frequency|change in electro-physiological variables (skin temperature, skin conductance level, pulse frequency, respiration frequency)|task-based fMRI: ch…	https://ClinicalTrials.gov/show/NCT01566708
Deafness	369	NCT01574313	Effect of Stellate Ganglion Block on Meniere's Disease	Completed	No Results Available	Vertigo|Meniere Disease	Procedure: stellate ganglion block|Drug: 0.25mg, fludiazine|Drug: 25mg cephadol@ (diphenidol)|Drug: 200mg kentons@ (tocopherol nicotinate).	Chi Mei Medical Hospital	Both	30 Years to 65 Years (Adult)	Phase 4	20	Other	Interventional	Allocation: Randomized|Endpoint Classification: Safety/Efficacy Study|Intervention Model: Parallel Assignment|Masking: Single Blind (Outcomes Assessor)|Primary Purpose: Treatment	SGB09804-003|CMH09804-003	April 1, 2012	2010-04-01	2012-03-01	April 10, 2012	2012-04-01	No Study Results Posted	null	2011-04-01	SP/AP of Electrocochleography|SP/AP recorded at 4 hours after SGB|SP/AP recorded at 6 hours after SGB|scores of verbal scale for vertigo recorded at 6 hours after SGB	https://ClinicalTrials.gov/show/NCT01574313
Ear Diseases	506	NCT01575496	Transcranial Direct Current Stimulation (tDCS) for the Treatment of Tinnitus	Enrolling by invitation	No Results Available	Tinnitus	Device: BrainSTIM Transcranial Stimulator|Device: BrainSTIM Transcranial Stimulator	Centre Hospitalier Universitaire Vaudois	Both	18 Years and older (Adult, Senior)	Phase 2	40	Other	Interventional	Allocation: Randomized|Intervention Model: Parallel Assignment|Masking: Double Blind (Subject, Investigator)|Primary Purpose: Treatment	CIV-12-02-004761	April 10, 2012	2012-04-01	99999	August 1, 2012	2012-08-01	No Study Results Posted	null	2015-01-01	Tinnitus Handicap Inventory (THI; Newman, Jacobson, & Spitzer, 1996; French version: Ghulyan-Bédikian et al., 2010)|Tinnitus Handicap Inventory (THI)|Visual Analogue Scales (VAS) of perceived tinnitus loudness and distress|Hospital Anxiety and Depression Scale (HAD)|Subjective Tinnitus Severity Scale (STSS)|Clinical Global Impression Scale (CGI)	https://ClinicalTrials.gov/show/NCT01575496
Ear Diseases	733	NCT01583738	Effect of V0251 in Acute Vertigo	Completed	No Results Available	Acute Vertigo	Drug: V0251|Drug: placebo	Pierre Fabre Medicament	Both	18 Years to 70 Years (Adult, Senior)	Phase 2	132	Industry	Interventional	Allocation: Randomized|Endpoint Classification: Efficacy Study|Intervention Model: Parallel Assignment|Masking: Double Blind (Subject, Caregiver, Investigator, Outcomes Assessor)|Primary Purpose: Treatment	V0251 IV 202 4A|2011-003412-23	April 11, 2012	2012-04-01	2013-04-01	October 29, 2014	October 2014	No Study Results Posted	null	2013-04-01	Vertigo Symptoms Score (VSS) rated by patient using VAS|"Concomitant and Vegetative Symptoms Score" (CVSS) rated by patients using VAS|Number of patients with Adverse Events as a measure of safety and tolerability	https://ClinicalTrials.gov/show/NCT01583738
Ear Diseases	181	NCT01584271	Study of Ear Comfort Ear Drops to Treat AOE Cases Compared to DexOtic & Otidin(R)	Unknown status	No Results Available	Acute Otitis Externa	Device: Natural Ear Comfort(TM), a botanical ear drops product	Assuta Hospital Systems	Both	18 Years to 70 Years (Adult, Senior)	Phase 2	75	Other	Interventional	Allocation: Randomized|Endpoint Classification: Efficacy Study|Intervention Model: Parallel Assignment|Masking: Double Blind (Subject, Caregiver, Investigator)|Primary Purpose: Treatment	2011058	April 5, 2012	2011-07-01	2013-12-01	July 7, 2013	2012-04-01	No Study Results Posted	null	2013-08-01	Ear Comfort(TM) kills pain in AOE patients within how many hours?|Does Ear Comfort(TM) heal the inflamation in AOE patients?	https://ClinicalTrials.gov/show/NCT01584271
Ear Diseases	77	NCT01588535	Study of FAECC Scale (Modified FLACC) to Evaluate Ear Pain in Children With Acute Otitis Media	Completed	No Results Available	Pain|Otitis Media	Drug: benzocaine|Drug: placebo	Arbor Pharmaceuticals, Inc.	Both	2 Months to 4 Years (Child)	Phase 2	38	Industry	Interventional	Allocation: Randomized|Endpoint Classification: Efficacy Study|Intervention Model: Parallel Assignment|Masking: Double Blind (Subject, Caregiver, Investigator, Outcomes Assessor)|Primary Purpose: Supportive Care	AR01.004	April 27, 2012	2012-05-01	2012-08-01	April 13, 2015	March 2015	No Study Results Posted	null	2012-08-01	Consistency of primary assessor and caregiver FAECC scores using Pearson's correlation coefficient|reduction in pain scores from predose to each post-dose time point	https://ClinicalTrials.gov/show/NCT01588535
Deafness	212	NCT01588925	Hearing Preservation Using Dexamethasone and Hyaluronic Acid for Cochlear Implantation	Completed	No Results Available	Hearing Loss	Device: Cochlear Implantation|Drug: Cochlear Implantation+dexamethasone|Drug: Cochlear Implantation+dexamethasone+hyaluronic acid	University of Sao Paulo General Hospital	Both	18 Years to 70 Years (Adult, Senior)	Phase 2	18	Other	Interventional	Allocation: Randomized|Intervention Model: Parallel Assignment|Masking: Double Blind (Subject, Investigator)|Primary Purpose: Treatment	0297/11	April 24, 2012	2011-11-01	2014-01-01	October 2, 2014	March 2013	No Study Results Posted	null	2013-02-01	Hearing thresholds	https://ClinicalTrials.gov/show/NCT01588925
Ear Diseases	504	NCT01590264	rTMS Bimodal Treatment For Tinnitus: A Pilot Study	Completed	Has Results	Tinnitus	Device: Bimodal rTMS	Washington University School of Medicine	Both	18 Years to 60 Years (Adult)	99999	5	Other	Interventional	Endpoint Classification: Safety Study|Intervention Model: Single Group Assignment|Masking: Open Label|Primary Purpose: Treatment	201204069	April 30, 2012	2012-05-01	2012-09-01	February 25, 2013	2012-09-01	September 17, 2012	null	2012-09-01	Adverse Events|Change in Tinnitus Handicap Inventory	https://ClinicalTrials.gov/show/NCT01590264
Deafness	178	NCT01611129	Internet-based Pre-fitting Counseling of Persons With Hearing Impairment	Completed	No Results Available	Disability Evaluation	Behavioral: Internet-based counseling	Thomas Lunner|Swansea University|Linkoeping University	Both	18 Years and older (Adult, Senior)	99999	80	Other	Interventional	Allocation: Randomized|Endpoint Classification: Efficacy Study|Intervention Model: Parallel Assignment|Masking: Single Blind (Subject)|Primary Purpose: Treatment	FAS-IT-03	May 14, 2012	2012-11-01	2013-02-01	April 16, 2013	2013-04-01	No Study Results Posted	null	2013-02-01	Hearing Handicap Questionnaire (HHQ)|Hospital Anxiety and Depression Scale (HADS)|University of Rhode Island Change Assessment Scale (URICA)|Hearing Impairment Acceptance Questionnaire (HIAQ)	https://ClinicalTrials.gov/show/NCT01611129
Ear Diseases	180	NCT01611246	Earset Healthy Volunteer Study	Completed	No Results Available	Otitis Media	Device: Iontophoresis System With Earset	Acclarent	Both	12 Months and older (Child, Adult, Senior)	99999	22	Industry	Interventional	Endpoint Classification: Safety/Efficacy Study|Intervention Model: Single Group Assignment|Masking: Open Label|Primary Purpose: Supportive Care	CPR005031	May 29, 2012	2012-05-01	2012-08-01	March 14, 2014	2013-11-01	No Study Results Posted	null	2012-08-01	Number of subjects anesthetized as assessed by Wong-Baker scale|Number of participants with serious adverse events	https://ClinicalTrials.gov/show/NCT01611246
Deafness	288	NCT01616576	Evaluation of a HiRes™ Optima Sound Processing Strategy for the HiResolution™ Bionic Ear	Completed	Has Results	Severe-to-profound Hearing Loss,|in Adult Users of Advanced Bionics HiResolution™ Bionic Ear System	Device: Control first, then Experimental|Device: Experimental first, then Control	Advanced Bionics	Both	18 Years and older (Adult, Senior)	99999	36	Industry	Interventional	Allocation: Randomized|Endpoint Classification: Safety/Efficacy Study|Intervention Model: Crossover Assignment|Masking: Open Label|Primary Purpose: Treatment	CR0611	June 1, 2012	2012-05-01	2012-09-01	August 28, 2014	2014-08-01	February 26, 2014	null	2012-09-01	Speech Perception With Control and Experimental Conditions Both Tested in Quiet, in Speech-spectrum Noise, and in Multi-talker Babble Noise.|Device-related Adverse Events	https://ClinicalTrials.gov/show/NCT01616576
Deafness	160	NCT01620385	Cochlear Implant PDA Based Research Platform	Unknown status	No Results Available	Hearing Impaired	Device: ciPDA	Philip Loizou|The University of Texas at Dallas	Both	18 Years and older (Adult, Senior)	Phase 1	60	Other	Interventional	Endpoint Classification: Safety Study|Intervention Model: Single Group Assignment|Masking: Open Label|Primary Purpose: Diagnostic	ciPDA0001	September 8, 2011	2011-06-01	2013-06-01	June 12, 2012	June 2012	No Study Results Posted	ciPDA	2013-06-01	The objective of this study is to assess the safety of the PDA device after long-term use. Safety shall be measured by the adverse events reported in this study and compared to the study results reported in the clinical study for the PMA'd device.	https://ClinicalTrials.gov/show/NCT01620385
Deafness	285	NCT01655212	Congenital Cytomegalovirus: Efficacy of Antiviral Treatment in a Randomized Controlled Trial	Terminated	No Results Available	Congenital Cytomegalovirus Infection|Sensorineural Hearing Loss	Drug: Valganciclovir	Dr. Ann C.T.M. Vossen|Stichting Nuts Ohra|Leiden University Medical Center	Both	up to 12 Weeks (Child)	Phase 3	2	Other	Interventional	Allocation: Randomized|Endpoint Classification: Efficacy Study|Intervention Model: Parallel Assignment|Masking: Single Blind (Outcomes Assessor)|Primary Purpose: Treatment	CMV-MM-1|2011-005378-44	July 13, 2012	2012-06-01	2013-10-01	June 17, 2015	June 2015	No Study Results Posted	CONCERT	2013-10-01	Hearing assessment|Child development|Viral load	https://ClinicalTrials.gov/show/NCT01655212
Ear Diseases	221	NCT01661777	Refractory Eustachian Tube Dysfunction: Are the Symptoms Related to Endolymphatic Hydrops	Withdrawn	No Results Available	Eustachian Tube Dysfunction|Endolymphatic Hydrops	Drug: Nasal steroid|Procedure: Myringotomy tube placement|Drug: Diuretic|Drug: Antihistamine|Behavioral: Low salt diet	Vanderbilt University Medical Center	Both	18 Years to 70 Years (Adult, Senior)	99999	0	Other	Interventional	Allocation: Non-Randomized|Endpoint Classification: Safety/Efficacy Study|Intervention Model: Single Group Assignment|Masking: Open Label|Primary Purpose: Treatment	JR08012012112856	August 7, 2012	2012-08-01	2013-08-01	May 28, 2014	May 2014	No Study Results Posted	null	2013-08-01	Improvement in patient ETD symptoms with nasal steroid and antihistamine alone|Improvement in patient ETD symptoms with pressure equalization tubes|Improvement in patients with refractory ETD symptoms with treatment for endolymphatic hydrops with a diuretic and low salt diet	https://ClinicalTrials.gov/show/NCT01661777
Ear Diseases	498	NCT01663311	Repetitive Transcranial Magnetic Stimulation With Double Cone Coil in Chronic Tinnitus	Completed	No Results Available	Chronic Tinnitus	Device: Medial Frontal rTMS Double-Cone-Coil|Device: Left DLPFC Butterfly Coil	University of Regensburg	Both	18 Years to 70 Years (Adult, Senior)	99999	40	Other	Interventional	Allocation: Randomized|Endpoint Classification: Efficacy Study|Intervention Model: Parallel Assignment|Masking: Double Blind (Subject, Investigator, Outcomes Assessor)|Primary Purpose: Treatment	Uni-Reg-Ti-CDC01	July 23, 2012	2012-07-01	2013-09-01	April 25, 2014	2014-04-01	No Study Results Posted	Ti-CDC	2013-06-01	Number of treatment responders (TQ reduction > 5, contrast Baseline versus end of treatment/ day 12)|Change of tinnitus severity as measured by the Tinnitus Questionaire of Goebel&Hiller, Tinnitus Handicap Inventory (THI), Tinnitus Severity Scale and TBF-12|Change of depressive symptoms as measured by the Major Depression Inventory (MDI)|Change in quality of life as measured by the WHOQoL	https://ClinicalTrials.gov/show/NCT01663311
Ear Diseases	497	NCT01663324	rTMS for the Treatment of Chronic Tinnitus: Optimization by Simulation of the Cortical Tinnitus Network	Completed	No Results Available	Chronic Tinnitus	Device: rTMS intervention 1|Device: rTMS intervention 2	University of Regensburg	Both	18 Years to 70 Years (Adult, Senior)	99999	50	Other	Interventional	Allocation: Randomized|Endpoint Classification: Efficacy Study|Intervention Model: Parallel Assignment|Masking: Double Blind (Subject, Investigator, Outcomes Assessor)|Primary Purpose: Treatment	Uni-Reg-multisite-rTMS-Tin-01	July 23, 2012	2012-07-01	2015-01-01	May 17, 2016	May 2016	No Study Results Posted	Multisite rTMS	2014-08-01	Number of treatment responders (TQ reduction ≥5, contrast baseline versus day 12)|Change of tinnitus severity as measured by the Tinnitus Questionnaire of Goebel&Hiller (contrast baseline versus day 12)|Change of depressive symptoms as measured by the Major Depression Inventory (MDI)|Change in quality of life as measured by the WHOQoL|Change in hyperacusis as measured by the German questionnaire …	https://ClinicalTrials.gov/show/NCT01663324
Ear Diseases	847	NCT01669304	Verapamil vs. Sertraline for Vestibular Migraine & Chronic Subjective Dizziness	Completed	No Results Available	Vestibular Migraine|Chronic Subjective Dizziness	Drug: Verapamil|Drug: Sertraline	Mayo Clinic	Both	18 Years and older (Adult, Senior)	Phase 1	32	Other	Interventional	Allocation: Randomized|Intervention Model: Parallel Assignment|Masking: Double Blind (Subject, Caregiver, Investigator, Outcomes Assessor)|Primary Purpose: Diagnostic	12-002814	August 14, 2012	2012-08-01	2014-10-01	August 20, 2015	2015-08-01	No Study Results Posted	null	2014-10-01	2-week Average Rating of Severity of Headache from the Daily Symptom Diaries|2-week Average Rating of Severity of Dizziness/Unsteadiness from the Daily Symptom Diaries|2-week Average Rating of Sensitivity to Motion of Self from the Daily Symptom Diaries|2-week Average Rating of Sensitivity to Motion in the Environment from the Daily Symptom Diaries|2-week Average Rating of Difficulty of Performin…	https://ClinicalTrials.gov/show/NCT01669304
Deafness	242	NCT01671176	Wide Diameter Bone Anchored Implant Study	Completed	No Results Available	Conductive Hearing Loss|Mxed Hearing Loss|Single Sided Deafness	Device: 4.5 mm bone anchored implant	Oticon Medical	Both	18 Years and older (Adult, Senior)	99999	30	Industry	Interventional	Intervention Model: Single Group Assignment|Masking: Open Label|Primary Purpose: Treatment	Wide04262012	August 15, 2012	2012-05-01	2014-11-01	April 9, 2015	2015-04-01	No Study Results Posted	null	2014-11-01	To determine that Ponto 4.5mm Wide Diameter implant has similar or better outcomes in terms of Quality of Life (QoL) benefit when compared to the 3.75 mm implant|To determine that Ponto 4.5mm Wide Diameter implant has similar or better outcomes in terms of Quality of Life (QoL) benefit when compared to the 3.75mm diameter implant|To determine that Ponto 4.5mm Wide Diameter implant has similar or …	https://ClinicalTrials.gov/show/NCT01671176
Tinnitus	165	NCT01693809	The Effects of Caffeine on Vestibular Evoked Myogenic Potentials in Healthy Subjects	Unknown status	No Results Available	Healthy Subjects	Drug: Caffeine	Hospital do Servidor Publico Estadual	Both	20 Years to 40 Years (Adult)	Phase 4	25	Other	Interventional	Endpoint Classification: Pharmacodynamics Study|Intervention Model: Single Group Assignment|Masking: Single Blind (Investigator)|Primary Purpose: Screening	0127/11	September 20, 2012	2012-01-01	2013-01-01	September 29, 2012	2012-09-01	No Study Results Posted	null	2012-10-01	Alteration of p13 and n23 latency and p13-n23 amplitude before and after caffeine intake.	https://ClinicalTrials.gov/show/NCT01693809
Deafness	238	NCT01699620	Comparative Study of Two Surgical Techniques for Soft Tissue Healing and Implant Stability of Cochlear BI300 Implants.	Completed	No Results Available	Hearing Loss, Conductive	Procedure: BAHA implant insertion	Aarhus University Hospital|Denmark: Danaflex A/S, national distributor of Cochlear Ltd	Both	18 Years and older (Adult, Senior)	99999	49	Other	Interventional	Allocation: Randomized|Intervention Model: Parallel Assignment|Masking: Open Label|Primary Purpose: Treatment	66.20.19.1.LV	September 25, 2012	2012-08-01	2014-06-01	January 13, 2015	January 2015	No Study Results Posted	null	2013-05-01	Implant stability, day of surgery|Implant stability, early healing phase|Implant stability, loading of implant|Implant stability, middle healing phase|Implant stability, late healing phase|Soft tissue status	https://ClinicalTrials.gov/show/NCT01699620
Deafness	10	NCT01715948	A Comparison Between Wireless CROS and Bone-anchored Hearing Devices for Single-Sided Deafness: A Pilot Study	Completed	Has Results	Unilateral Hearing Loss|Unilateral Deafness	Device: CROS hearing aid|Device: Bone-anchored hearing device (BAHD)	Manohar Bance|Dalhousie University|Nova Scotia Health Authority	Both	18 Years and older (Adult, Senior)	99999	9	Other	Interventional	Allocation: Randomized|Endpoint Classification: Efficacy Study|Intervention Model: Single Group Assignment|Masking: Open Label|Primary Purpose: Treatment	CDHA-RS/2013-118	October 23, 2012	2013-01-01	2013-10-01	March 7, 2016	March 2016	September 9, 2015	null	2013-10-01	Number of 5 Key Words Within 6 Sentence Lists Repeated Correctly in the Presence of Multitalker Noise|Percentage of Words Recognized|Speech Spatial Qualities Questionnaire (SSQ)	https://ClinicalTrials.gov/show/NCT01715948
Deafness	274	NCT01727492	Prevention of Noise-induced Damage by Use of Antioxidants	Unknown status	No Results Available	Noise-induced Tinnitus|Noise-induced Hearing Loss	Drug: Antioxidantia	University Hospital, Antwerp	Both	18 Years to 25 Years (Adult)	99999	30	Other	Interventional	Allocation: Randomized|Intervention Model: Crossover Assignment|Masking: Double Blind (Subject, Investigator)|Primary Purpose: Prevention	12/18/172	September 28, 2012	2012-11-01	99999	November 5, 2013	2013-11-01	No Study Results Posted	null	null	Protection against noise-induced tinnitus due to antioxidants|Change of tinnitus duration	https://ClinicalTrials.gov/show/NCT01727492
Ear Diseases	845	NCT01727544	Vestibular Function Outcome After Cartilage Cap Occlusion Surgery	Withdrawn	No Results Available	Vestibular Dizziness|Superior Semicircular Canal Dehiscence	Procedure: cartilage cap occlusion surgery	Mayo Clinic	Both	18 Years and older (Adult, Senior)	Phase 0	0	Other	Interventional	Allocation: Non-Randomized|Intervention Model: Parallel Assignment|Masking: Open Label|Primary Purpose: Treatment	12-001953	August 22, 2012	2012-08-01	2013-08-01	February 11, 2014	February 2014	No Study Results Posted	null	2013-08-01	objective improvement|ABC Scale|VAS scores	https://ClinicalTrials.gov/show/NCT01727544
Ear Diseases	732	NCT01729767	Efficacy of Antiviral Medications in Controlling Vertigo Attacks of Patients With Meniere's Disease	Unknown status	No Results Available	Meniere's Disease	Drug: Acyclovir|Drug: Placebo	Tehran University of Medical Sciences	Both	18 Years to 85 Years (Adult, Senior)	Phase 2|Phase 3	80	Other	Interventional	Allocation: Randomized|Endpoint Classification: Efficacy Study|Intervention Model: Parallel Assignment|Masking: Double Blind (Subject, Investigator)|Primary Purpose: Treatment	88-03-48-9453	November 14, 2012	2011-08-01	99999	November 19, 2012	2012-11-01	No Study Results Posted	null	2012-12-01	Vertigo|Hearing Loss|Aural Fullness|Tinnitus	https://ClinicalTrials.gov/show/NCT01729767
Deafness	74	NCT01732289	Genetic Study of Age Related Hearing Loss	Completed	No Results Available	Age-related Hearing Loss|Presbycusis	Genetic: genes	National Taiwan University Hospital|National Science Council, Taiwan	Both	45 Months and older (Child, Adult, Senior)	Phase 0	1000	Other	Interventional	Allocation: Non-Randomized|Intervention Model: Parallel Assignment|Masking: Single Blind (Subject)|Primary Purpose: Diagnostic	200806069R|Taiwan NSC 97-2314-B-002-107	September 1, 2008	2008-08-01	2009-07-01	November 21, 2012	2012-11-01	No Study Results Posted	ARHL	2009-07-01	which gene or Single nucleotide polymorphism is related to age related hearing loss|Which environmental factor(s) or systemic diseases are related to age related hearing loss	https://ClinicalTrials.gov/show/NCT01732289
Deafness	112	NCT01732887	Evaluating Short-term Effects of Computerized Brain Fitness Exercises in Adult Cochlear Implant and/or Hearing Aid Users	Unknown status	No Results Available	Deafness|Speech Intelligibility	Other: Cognitive fitness training	Aaron Newman|University of Oslo|CogniFit Limited|Nova Scotia Health Authority	Both	19 Years and older (Adult, Senior)	99999	100	Other	Interventional	Allocation: Randomized|Endpoint Classification: Efficacy Study|Intervention Model: Crossover Assignment|Masking: Open Label|Primary Purpose: Treatment	NCIL-CI-CF	November 14, 2012	2013-01-01	2015-11-01	February 26, 2014	February 2014	No Study Results Posted	null	2015-11-01	AzBio Sentence test - change in score from baseline to post-training|Change from Baseline in CANTABeclipse for clinical trials|Change from Baseline in Speech Spatial Qualities questionnaire|Change from Baseline in CogniFit NeuroPsychological Assessment|Adherence record	https://ClinicalTrials.gov/show/NCT01732887
Deafness	326	NCT01753661	Project ASPIRE Efficacy Pilot: Achieving Superior Parental Involvement for Rehabilitative Excellence	Completed	No Results Available	Parental Language Behaviors	Behavioral: Linguistic Feedback Report|Behavioral: Multimedia Education Sessions|Behavioral: EI-As-Usual	University of Chicago	Both	6 Months and older (Child, Adult, Senior)	99999	41	Other	Interventional	Allocation: Non-Randomized|Intervention Model: Parallel Assignment|Masking: Single Blind (Subject)|Primary Purpose: Health Services Research	12-0125	December 17, 2012	2012-06-01	2015-02-01	June 2, 2016	June 2016	No Study Results Posted	ASPIRE	2015-02-01	Parental Behavior Change - Language ENvironment Analysis (LENA): Quantitative Linguistic Change|Child Behavior Change - LENA: Quantitative|Center for Epidemiological Studies Depression Screen, short form (CESD-10)|MacArthur Child Development Inventories (CDIs)|Scale of Parental Involvement and Self-Efficacy (SPISE)|Early Intervention Parenting Self-Efficacy Scale (EIPSES)|ASPIRE Knowledge Questio…	https://ClinicalTrials.gov/show/NCT01753661
Ear Diseases	219	NCT01755286	OTO-201 for Middle Ear Effusion in Pediatric Subjects Requiring Tympanostomy Tube Placement	Completed	No Results Available	Bilateral Middle Ear Effusion Requiring Tympanostomy Tube Placement	Drug: OTO-201|Drug: Placebo|Drug: Sham	Otonomy, Inc.	Both	6 Months to 12 Years (Child)	Phase 1	83	Industry	Interventional	Allocation: Randomized|Endpoint Classification: Safety Study|Intervention Model: Single Group Assignment|Masking: Double Blind (Subject, Caregiver, Outcomes Assessor)|Primary Purpose: Treatment	201-201101	December 18, 2012	2012-12-01	2013-06-01	June 17, 2013	June 2013	No Study Results Posted	null	2013-06-01	Safety|Clinical Activity|Microbiological Eradication	https://ClinicalTrials.gov/show/NCT01755286
Ear Diseases	25	NCT01771575	The Use of the PoNS™ Device in the Treatment of Blunt and Blast Induced Vestibular Disorders	Withdrawn	No Results Available	Hearing and Vestibular Disorders	Other: Placebo device|Device: PoNS™ device	United States Naval Medical Center, San Diego|The Geneva Foundation	Both	18 Years to 40 Years (Adult)	99999	0	U.S. Fed|Other	Interventional	Allocation: Randomized|Endpoint Classification: Efficacy Study|Intervention Model: Parallel Assignment|Masking: Single Blind (Outcomes Assessor)|Primary Purpose: Treatment	NMCSD.2013.0011	January 14, 2013	2013-07-01	2014-09-01	August 17, 2016	2016-08-01	No Study Results Posted	null	2014-09-01	Change in Sensory Organization Test score|Change in Vestibular-Ocular Reflex scores	https://ClinicalTrials.gov/show/NCT01771575
Ear Diseases	179	NCT01775709	Evaluation of a New Biocompatible Pressure Equalizing Tube	Withdrawn	No Results Available	Otitis Media	Device: PE tube with Duckbill Valve	University of California, Irvine|Beckman Laser Institute University of California Irvine	Both	Child, Adult, Senior	99999	0	Other	Interventional	Endpoint Classification: Safety/Efficacy Study|Intervention Model: Single Group Assignment|Masking: Open Label|Primary Purpose: Prevention	NIH/LAMMP-2012-8774	January 14, 2013	2012-07-01	2014-09-01	August 5, 2015	2015-08-01	No Study Results Posted	null	2014-09-01	Pressure-equalizing tube with Duckbill Valve stop air and water passage during middle ear infection treatment	https://ClinicalTrials.gov/show/NCT01775709
Deafness	270	NCT01800929	Evaluation of Performance and Usability of N6 in the Paediatric Population	Unknown status	No Results Available	Transplants and Implants|Hearing Loss	Device: N6	Cochlear, Asia Pacific|The HEARing Co-operative Research Centre, Melbourne|Melbourne Cochlear Implant Clinic, Melbourne|The Shepherd Centre, Sydney|Hear and Say Centre|The Hearing House, Auckland	Both	5 Years to 14 Years (Child)	99999	30	Other	Interventional	Allocation: Non-Randomized|Endpoint Classification: Efficacy Study|Intervention Model: Single Group Assignment|Masking: Open Label|Primary Purpose: Treatment	CAP5433	August 27, 2012	2012-11-01	2013-06-01	February 28, 2013	February 2013	No Study Results Posted	null	2013-06-01	Group usability performance data for N6 versus N5|speech recognition scores in quiet and noise between the two processors|Useability questionnaire on the different sound processing features|Subjective feedback on performance as well as patient preference between the 2 processors|Evaluate the usability of the two systems in a group of children, their carers and their teachers|Clinical recommendati…	https://ClinicalTrials.gov/show/NCT01800929
Deafness	211	NCT01805167	Electrophysiological Study of Interindividual Differences in Speech-understanding Among Cochlear Implant Patients	Unknown status	No Results Available	Hearing Loss	Other: Electrophysiological study of the interindividual variability of vocal performance	Centre Hospitalier Universitaire de Nice	Both	18 Years to 75 Years (Adult, Senior)	99999	20	Other	Interventional	Intervention Model: Single Group Assignment|Masking: Open Label|Primary Purpose: Health Services Research	12-AOI-06|2012-A01374-39	February 22, 2013	2013-02-01	2014-02-01	March 5, 2013	February 2013	No Study Results Posted	null	2014-02-01	Quantify the interactions between electrical stimulation channels based vocal performance of implanted subjects, for different subjective levels of electrical stimulation.|Comparative study of PEAEP (Auditory Evoked Potentials Early electric) in vocal performance	https://ClinicalTrials.gov/show/NCT01805167
Deafness	139	NCT01809496	Hearing Aids, Counseling and the Significant Other	Terminated	No Results Available	Hearing Loss	Behavioral: Informational Counseling|Behavioral: Patient Centered Counseling	VA National Center for Rehabilitative Auditory Research|VA Office of Research and Development	Both	20 Years to 85 Years (Adult, Senior)	99999	10	U.S. Fed	Interventional	Allocation: Randomized|Endpoint Classification: Efficacy Study|Intervention Model: Parallel Assignment|Masking: Open Label|Primary Purpose: Treatment	C7067W	March 6, 2013	2013-03-01	2013-10-01	December 8, 2014	2014-12-01	No Study Results Posted	null	2013-10-01	post-use subjective opinions regarding the hearing aids|pre-use hearing aid expectations	https://ClinicalTrials.gov/show/NCT01809496
Deafness	267	NCT01815788	Evaluation of Efficacy and Patient Acceptance of Sound Amplifier Téo First, in Mild and Moderate Presbycusis Patient 60 Years of Age and Older, With no Previous Hearing Aid	Completed	No Results Available	- Mild and Moderate Presbycusis (20 to 50 dB Average Hearing Loss at 500, 1000, 2000 Hz and 4000 Hz)	Device: Use of a personal sound amplifying device = TeoFirst	Centre Hospitalier Universitaire de Nice	Both	60 Years and older (Adult, Senior)	99999	31	Other	Interventional	Endpoint Classification: Efficacy Study|Intervention Model: Single Group Assignment|Masking: Open Label|Primary Purpose: Supportive Care	12-PP-17	March 19, 2013	2013-04-01	2014-06-01	July 28, 2014	March 2013	No Study Results Posted	TEO FIRST	2014-04-01	Audiometric tests (pure tone and speech) in silence and noise, with and without Teofirst|audiometric and mental tests	https://ClinicalTrials.gov/show/NCT01815788
Deafness	341	NCT01816087	Performances of a Brief Assessment Tool for the Early Diagnosis of Geriatric Syndromes by Primary Care Physicians	Completed	No Results Available	Cognitive Impairment;|Mood Disorder;|Urinary Incontinence;|Malnutrition;|Osteoporosis;|Hearing Impairment;|Visual Impairment	Other: brief geriatric assessment	University of Lausanne	Both	70 Years and older (Senior)	99999	86	Other	Interventional	Intervention Model: Single Group Assignment|Masking: Open Label|Primary Purpose: Diagnostic	287/2012	February 20, 2013	2013-05-01	2014-11-01	May 29, 2015	May 2015	No Study Results Posted	null	2014-11-01	Sensibility and specificity	https://ClinicalTrials.gov/show/NCT01816087
Deafness	107	NCT01820416	The Effect of Low-Level Laser Stimulation on Hearing Thresholds	Terminated	No Results Available	Hearing Loss	Radiation: Low-level Laser Therapy	University of Iowa|GN Resound	Both	18 Years to 75 Years (Adult, Senior)	99999	35	Other	Interventional	Allocation: Randomized|Endpoint Classification: Efficacy Study|Intervention Model: Parallel Assignment|Masking: Double Blind (Subject, Investigator, Outcomes Assessor)|Primary Purpose: Treatment	200808718	March 25, 2013	2009-09-01	2009-12-01	March 25, 2013	March 2013	No Study Results Posted	null	2009-12-01	Change in Hearing Status	https://ClinicalTrials.gov/show/NCT01820416
Deafness	183	NCT01822119	Clinical Performance of a Transcutaneous Bone Conduction Hearing Solution (Baha® Attract System)	Completed	No Results Available	Deafness|Hearing Loss|Hearing Loss, Conductive	Device: Baha Attract System	Cochlear Bone Anchored Solutions	Both	18 Years and older (Adult, Senior)	99999	27	Industry	Interventional	Endpoint Classification: Safety/Efficacy Study|Intervention Model: Single Group Assignment|Masking: Open Label|Primary Purpose: Treatment	CBAS5484	March 19, 2013	2013-03-01	2014-02-01	February 24, 2015	February 2015	No Study Results Posted	null	2014-02-01	Hearing performance|Hearing Performance|Hearing Aid Outcome	https://ClinicalTrials.gov/show/NCT01822119
Ear Diseases	728	NCT01827293	Promethazine vs. Lorazepam for Treatment of Vertigo	Completed	No Results Available	Peripheral Vertigo.	Drug: Promethazine|Drug: Lorazepam	Shahid Beheshti University of Medical Sciences	Both	18 Years to 65 Years (Adult)	Phase 3	210	Other	Interventional	Allocation: Randomized|Endpoint Classification: Safety/Efficacy Study|Intervention Model: Parallel Assignment|Masking: Double Blind (Subject, Caregiver, Investigator, Outcomes Assessor)|Primary Purpose: Treatment	SB-067	April 2, 2013	2013-04-01	2013-06-01	June 13, 2013	June 2013	No Study Results Posted	null	2013-06-01	Mean change in vertigo intensity.|Efficacy and Safety outcome measures (nausea change-second dose-adverse events).	https://ClinicalTrials.gov/show/NCT01827293
Deafness	152	NCT01837550	Educational Program for Hearing Aid Users With Internet Support	Completed	Has Results	Hearing Impaired	Behavioral: Intervention group|Behavioral: Control group	Sodra Alvsborgs Hospital	Both	20 Years to 80 Years (Adult, Senior)	99999	74	Other	Interventional	Allocation: Randomized|Endpoint Classification: Efficacy Study|Intervention Model: Parallel Assignment|Masking: Single Blind (Subject)|Primary Purpose: Supportive Care	HörNet VGR	April 18, 2013	2013-04-01	2014-06-01	March 22, 2016	March 2016	January 12, 2016	null	2013-12-01	The Hearing Handicap Inventory for the Elderly (HHIE)|International Outcome Inventory for Hearing Aids (IOI-HA)|Hospital Anxiety and Depression Scale (HADS)|Communication Strategies Scale (CSS)	https://ClinicalTrials.gov/show/NCT01837550
Deafness	143	NCT01843777	Applying the Use of Motivational Tools to Auditory Rehabilitation	Completed	Has Results	Hearing Loss	Behavioral: Standard-of-Care|Behavioral: Treatment	VA Office of Research and Development	Both	20 Years to 89 Years (Adult, Senior)	99999	25	U.S. Fed	Interventional	Allocation: Randomized|Intervention Model: Parallel Assignment|Masking: Open Label|Primary Purpose: Supportive Care	C1004-P	April 23, 2013	2013-11-01	2015-03-01	October 6, 2016	October 2016	October 6, 2016	null	2015-03-01	Difference in Hours of Hearing Aid Use Between Pre-intervention and Post-intervention|Difference Between Pre-intervention and Post-intervention Total Score on International Outcome Inventory for Hearing Aids	https://ClinicalTrials.gov/show/NCT01843777
Ear Diseases	470	NCT01845155	Neuro-Music-Therapy for Patients With Chronic Tinnitus - a Controlled Clinical Trial	Completed	Has Results	Tinnitus	Behavioral: Neuro-Music-Therapy according to the Heidelberg Model|Behavioral: Counselling	German Center for Music Therapy Research	Both	18 Years and older (Adult, Senior)	99999	300	Other	Interventional	Allocation: Randomized|Endpoint Classification: Efficacy Study|Intervention Model: Parallel Assignment|Masking: Single Blind (Outcomes Assessor)|Primary Purpose: Treatment	CMTR-TC-02	April 24, 2013	2006-03-01	2013-02-01	February 19, 2014	February 2014	September 4, 2013	null	2013-01-01	Tinnitus Questionnaire (TQ, Goebel and Hiller 1998) Total Score Change From Baseline to End of Treatment|Change in Tinnitus Frequency (Pitch), Obtained at Admission (Pre) and After Therapy Intervention (Post)	https://ClinicalTrials.gov/show/NCT01845155
Deafness	20	NCT01846676	Clinical Trial to Assess the ACE Program for Rehabilitation in Hearing Loss	Enrolling by invitation	No Results Available	Hearing Loss	Behavioral: Active Communication Education Program	University of Chile	Both	65 Years and older (Adult, Senior)	99999	180	Other	Interventional	Allocation: Non-Randomized|Intervention Model: Single Group Assignment|Masking: Double Blind (Subject, Caregiver, Investigator)|Primary Purpose: Treatment	221-2010	April 29, 2013	2012-10-01	99999	May 29, 2013	May 2013	No Study Results Posted	null	2013-10-01	Adherence to the use of hearing aids in elderly population with hearing loss	https://ClinicalTrials.gov/show/NCT01846676
Deafness	249	NCT01857661	The Influence of the Sound Generator Combined With Conventional Amplification for Tinnitus Control: Blind Randomized Clinical Trial	Completed	No Results Available	Tinnitus|Hearing Loss	Device: sound generator|Device: hearing aids with only amplification	University of Sao Paulo|Fundação de Amparo à Pesquisa do Estado de São Paulo	Both	18 Years and older (Adult, Senior)	99999	49	Other	Interventional	Allocation: Randomized|Endpoint Classification: Efficacy Study|Intervention Model: Parallel Assignment|Masking: Single Blind (Investigator)|Primary Purpose: Treatment	2011/03001-2	May 15, 2013	2012-09-01	2013-04-01	June 25, 2013	May 2013	No Study Results Posted	null	2013-04-01	THI	https://ClinicalTrials.gov/show/NCT01857661
Deafness	111	NCT01861704	Post-market Study to Capture Information Regarding Performance of Lyric2	Completed	Has Results	Hearing Loss	Device: Lyric|Device: Lyric2	Phonak AG, Switzerland	Both	18 Years to 90 Years (Adult, Senior)	99999	177	Industry	Interventional	Allocation: Randomized|Endpoint Classification: Safety/Efficacy Study|Intervention Model: Parallel Assignment|Masking: Single Blind (Subject)	000.000.004.858	March 21, 2013	2011-04-01	2012-04-01	April 16, 2014	2014-04-01	December 19, 2013	null	2012-01-01	Immediate Refit Upon Device Removal|Device Comfort|Gain, Speech Understanding and Sound Quality	https://ClinicalTrials.gov/show/NCT01861704
Ear Diseases	461	NCT01874444	Verify the Effectiveness rTMS Using MEG	Unknown status	No Results Available	Tinnitus	Device: 1|Device: 2|Device: 3|Device: 4	Seoul National University Hospital	Both	18 Years to 70 Years (Adult, Senior)	99999	28	Other	Interventional	Allocation: Randomized|Intervention Model: Parallel Assignment|Masking: Double Blind (Subject, Caregiver, Outcomes Assessor)|Primary Purpose: Treatment	TN2447	June 4, 2013	2013-05-01	2015-12-01	November 18, 2014	2013-12-01	No Study Results Posted	rTMS	2015-11-01	Change in MEG Asymmetry Index and amplitude of the auditory area|Tinnitus Handicap Inventory (THI)|Visual Analog Scales (VAS)|State-Trait Anxiety Inventory (STAI)|Pittsburgh Sleep Quality Index (PSQI)|Beck Depression Inventory (BDI)	https://ClinicalTrials.gov/show/NCT01874444
Deafness	75	NCT01877317	Study of SelfFit Mobile Medical App for Hearing Loss Diagnostics and Hearing Device Fitting / Fine Tuning	Completed	No Results Available	Mild to Moderate Sensorineural Hearing Loss	Device: SelfFit adjusted hearing device	Two Pi Signalprocessing Applications GmbH	Both	18 Years to 75 Years (Adult, Senior)	99999	20	Industry	Interventional	Endpoint Classification: Safety/Efficacy Study|Intervention Model: Single Group Assignment|Masking: Open Label|Primary Purpose: Diagnostic	ZIT-653820|NL44209.018.13	May 28, 2013	2013-05-01	2013-08-01	October 21, 2016	October 2016	No Study Results Posted	SelfFit	2013-07-01	Hearing threshold|Speech intelligibility - First Fit	https://ClinicalTrials.gov/show/NCT01877317
Ear Diseases	458	NCT01886729	Effect of Time Shift of Transcranial Direct Current Stimulation (tDCS) for Treatment of Acute Tinnitus	Unknown status	No Results Available	Tinnitus	Other: transcranial direct current stimulation (tDCS)	University Hospital, Antwerp	Both	18 Years to 50 Years (Adult)	99999	99999	Other	Interventional	Allocation: Randomized|Endpoint Classification: Efficacy Study|Masking: Open Label	EC 11/18/146	June 21, 2013	2012-04-01	99999	June 25, 2013	June 2013	No Study Results Posted	null	2014-04-01	Improvement of tinnitus|Hearing	https://ClinicalTrials.gov/show/NCT01886729
Ear Diseases	727	NCT01890538	Comparison of Efficacy Between Piracetam and Dimenhydrinate in Patients With Peripheral Vertigo	Completed	No Results Available	Peripheral Vertigo	Drug: Administration of 100 mg dimenhydrinate intravenous|Drug: 2 g piracetam intravenous	Kocaeli University	Both	18 Years and older (Adult, Senior)	Phase 4	94	Other	Interventional	Allocation: Randomized|Endpoint Classification: Efficacy Study|Intervention Model: Parallel Assignment|Masking: Double Blind (Subject, Caregiver)|Primary Purpose: Treatment	KOU KAEK 2013/174	June 25, 2013	2013-06-01	2014-05-01	May 2, 2014	May 2014	No Study Results Posted	null	2014-05-01	Change in numeric rating scale	https://ClinicalTrials.gov/show/NCT01890538
Deafness	149	NCT01892007	Evaluation of Cogmed Working Memory Training for Adult Hearing Aid Users	Completed	No Results Available	Hearing Loss	Behavioral: Cogmed RM - Online adaptive working memory training intervention|Behavioral: Cogmed RM - Online (non-adaptive, placebo) working memory training intervention	Nottingham University Hospitals NHS Trust|National Institute for Health Research, United Kingdom	Both	50 Years to 74 Years (Adult, Senior)	Phase 2	62	Other	Interventional	Allocation: Randomized|Endpoint Classification: Efficacy Study|Intervention Model: Parallel Assignment|Masking: Double Blind (Subject, Caregiver, Investigator, Outcomes Assessor)|Primary Purpose: Supportive Care	08ET002-01	June 27, 2013	2012-09-01	2014-10-01	November 10, 2014	2014-11-01	No Study Results Posted	TEACH2	2014-10-01	Change in Visual Letter Monitoring Task score|Change in phonemic discrimination ability|Change in high/low context sentence intelligibility|Change in performance on the Modified Coordinate Response Measure|Change in Digit Span Backwards score|Change in Test of Attention in Listening (TAIL) score|Change in score for the Test of Everyday Attention subtests 6 and 7|Change in Size Comparison score|Ch…	https://ClinicalTrials.gov/show/NCT01892007
Ear Diseases	259	NCT01895400	Effect of Renexin Tablet in Patients With Recurrent Vestibulopathy	Terminated	No Results Available	Recurrent Vestibulopathy	Drug: Renexin (cilostazol 100mg + gingko biloba extract 80 mg)|Drug: Placebo	Jong Woo Chung|SK Chemicals Co.,Ltd.|Asan Medical Center	Both	20 Years and older (Adult, Senior)	Phase 3	26	Other|Industry	Interventional	Allocation: Randomized|Endpoint Classification: Safety/Efficacy Study|Intervention Model: Parallel Assignment|Masking: Double Blind (Subject, Caregiver, Investigator, Outcomes Assessor)|Primary Purpose: Treatment	AMC-2013-0165|20130055275	July 5, 2013	2013-07-01	2015-12-01	February 14, 2016	February 2016	No Study Results Posted	REREV	2015-12-01	equilibrium score of dynamic posturography|dizziness handicap inventory|visual analogue scale (VAS) of vertigo|Questionnaire for Quality of life (SF36)	https://ClinicalTrials.gov/show/NCT01895400
Auditory Diseases, Central	11	NCT01897181	Central Auditory Processing and the Use of Hearing Aids	Completed	No Results Available	Auditory Processing Disorder, Central	Device: Hearing aids	Jong Woo Chung|Asan Medical Center	Both	45 Years and older (Adult, Senior)	99999	27	Other	Interventional	Allocation: Non-Randomized|Intervention Model: Parallel Assignment|Masking: Open Label|Primary Purpose: Diagnostic	AMC-2013-0455	July 5, 2013	2013-07-01	2015-12-01	February 14, 2016	February 2016	No Study Results Posted	CAPHA	2015-12-01	Change from the baseline in the Hearing In Noise Test (HINT) score at 6 months|changes from the baseline in central auditory processing disorder test score at 1, 3, 6, 9 and 12 months|changes from the baseline in the HINT score at 3, 9, and 12 months	https://ClinicalTrials.gov/show/NCT01897181
Deafness	254	NCT01902914	Effectiveness of P02 Digital Hearing Aids	Unknown status	No Results Available	Hearing Loss, Bilateral|Sensorineural Hearing Loss	Procedure: Hearing Aids Evaluation	Khon Kaen University	Both	60 Years to 90 Years (Adult, Senior)	Phase 1|Phase 2	100	Other	Interventional	Allocation: Randomized|Endpoint Classification: Safety/Efficacy Study|Intervention Model: Parallel Assignment|Masking: Double Blind (Subject, Outcomes Assessor)|Primary Purpose: Health Services Research	HE551268	October 1, 2012	2012-10-01	2014-09-01	April 17, 2014	2014-04-01	No Study Results Posted	P02	2014-09-01	functional gain|Satisfaction	https://ClinicalTrials.gov/show/NCT01902914
Ear Diseases	454	NCT01907022	Combined rTMS and Relaxation in Chronic Tinnitus	Completed	No Results Available	Chronic Tinnitus	Device: Left DLPFC Butterfly Coil	University of Regensburg	Both	18 Years to 70 Years (Adult, Senior)	99999	42	Other	Interventional	Endpoint Classification: Efficacy Study|Intervention Model: Single Group Assignment|Masking: Open Label|Primary Purpose: Treatment	Uni-Reg-Ti-CDC01-RELAX	July 19, 2013	2013-07-01	2014-10-01	March 11, 2015	March 2015	No Study Results Posted	RELAX	2014-07-01	Number of treatment responders (TQ reduction > 5, contrast Baseline versus end of treatment)|Change of tinnitus severity as measured by the Tinnitus Questionaire of Goebel&Hiller|Change of tinnitus severity as measured by the Tinnitus Handicap Inventory (THI)|Change of tinnitus severity as measured by the Tinnitus Severity Scale|Change of depressive symptoms as measured by the Major Depression In…	https://ClinicalTrials.gov/show/NCT01907022
Ear Diseases	75	NCT01908764	Pharmacokinetic Study of AL-60371 Otic Suspension in Pediatric Subjects Following Tympanostomy Tube Surgery	Withdrawn	No Results Available	Otitis Media	Drug: AL-60371 otic suspension	Alcon Research	Both	6 Months to 12 Years (Child)	Phase 1	0	Industry	Interventional	Allocation: Randomized|Endpoint Classification: Pharmacokinetics Study|Intervention Model: Parallel Assignment|Masking: Open Label|Primary Purpose: Basic Science	C-13-023	July 24, 2013	2014-11-01	2015-01-01	March 4, 2016	October 2014	No Study Results Posted	null	2015-01-01	Maximum observed analyte plasma concentration (Cmax)|Time to reach Cmax (Tmax)|Area under the analyte plasma concentration-time curve to the last quantifiable sampling time point (AUC0-last)|Area under the concentration-time curve from 0 to infinity (AUC0-∞)|Time to last measurable concentration (Tlast)|The terminal elimination half (T½)	https://ClinicalTrials.gov/show/NCT01908764
Ear Diseases	74	NCT01908803	Proof-of-Concept Study of a Single Application of an Investigational Otic Suspension in Treatment of Acute Otitis Media With Tympanostomy Tubes	Terminated	Has Results	Acute Otitis Media	Drug: AL-60371/AL-817 otic suspension|Drug: Ciprofloxacin 0.3%/dexamethasone 0.1% otic suspension	Alcon Research	Both	6 Months to 12 Years (Child)	Phase 2	84	Industry	Interventional	Allocation: Randomized|Endpoint Classification: Efficacy Study|Intervention Model: Parallel Assignment|Masking: Single Blind (Investigator)|Primary Purpose: Treatment	C-13-026	July 24, 2013	2013-12-01	2014-08-01	October 16, 2015	October 2015	August 24, 2015	null	2014-08-01	Proportion of Subjects With Sustained Clinical Cure at Day 3 Visit|Proportion of Subjects With Microbiological Success at the Day 8 Visit|Median Time (in Days) to Cessation of Otorrhea	https://ClinicalTrials.gov/show/NCT01908803
Ear Diseases	73	NCT01910155	A Bioequivalence Study of Two Ciprofloxacin/Dexamethasone Formulations in Patients With Otitis Externa	Terminated	No Results Available	Otitis Externa	Drug: Ciprofloxacin/Dexamethasone|Drug: Ciprodex (R)|Drug: Placebo	Par Pharmaceutical, Inc.|Novum Pharmaceutical Research Services	Both	18 Years to 65 Years (Adult)	Phase 3	455	Industry	Interventional	Allocation: Randomized|Endpoint Classification: Bio-equivalence Study|Intervention Model: Parallel Assignment|Masking: Double Blind (Subject, Investigator)|Primary Purpose: Treatment	71205502	July 25, 2013	2013-07-01	2015-03-01	October 14, 2016	October 2016	No Study Results Posted	null	2015-02-01	Clinical Success|Resolution of Symptoms	https://ClinicalTrials.gov/show/NCT01910155
Ear Diseases	452	NCT01927991	Internet-based Self-help for Tinnitus: The Role of Support	Completed	No Results Available	Tinnitus	Behavioral: iCBT (internet-based, cognitive-behavioural therapy)	Philipps University Marburg Medical Center|Linkoeping University	Both	18 Years and older (Adult, Senior)	99999	112	Other	Interventional	Allocation: Randomized|Endpoint Classification: Efficacy Study|Intervention Model: Parallel Assignment|Masking: Open Label|Primary Purpose: Treatment	Titus2	August 17, 2013	2012-09-01	2014-05-01	April 27, 2015	2015-04-01	No Study Results Posted	null	2013-12-01	Change in tinnitus distress|Change in depressive Symptoms|Change in tinnitus-related thoughts|Change of tinnitus acceptance	https://ClinicalTrials.gov/show/NCT01927991
Deafness	3	NCT01933386	Evaluation of Benefit for Treatment of Single Sided Deafness (SSD) Between Two Bone Conduction Prosthetic Devices; Osseointegrated Implant Versus Maxilla Anchored Removable Oral Appliance ("SoundBite")	Unknown status	No Results Available	Single Sided Deafness	Device: SoundBite	Sonitus Medical Inc	Both	18 Years to 80 Years (Adult, Senior)	Phase 4	15	Industry	Interventional	Allocation: Randomized|Intervention Model: Crossover Assignment|Masking: Open Label|Primary Purpose: Treatment	CLN008	August 28, 2013	2013-09-01	2014-02-01	October 25, 2013	October 2013	No Study Results Posted	null	2014-02-01	APHAB Questionnaire|Single Sided Deafness Questionnaire	https://ClinicalTrials.gov/show/NCT01933386
Ear Diseases	759	NCT01943955	Home-based Computer Gaming in Vestibular Rehabilitation	Completed	No Results Available	Peripheral Vestibular Disorders|Vestibular Syndromes &/or Disorders (Labyrinthine)|Vestibular Neuronitis	Behavioral: home-based computer gaming	University of Manitoba	Both	20 Years to 70 Years (Adult, Senior)	99999	10	Other	Interventional	Endpoint Classification: Safety Study|Intervention Model: Single Group Assignment|Masking: Open Label|Primary Purpose: Treatment	HS14167	September 9, 2013	2011-05-01	2013-06-01	September 12, 2013	2013-09-01	No Study Results Posted	null	2012-12-01	Centre of Foot Pressure (COP) - Group mean and standard error mean (SEM) of Total Path Length (TPL) in Medial-Lateral and Anterior-Posterior Directions.|Trunk Stability - p-value and effect size of trunk root mean square (RMS) angular velocity in Medial-Lateral and Anterior-Posterior directions.	https://ClinicalTrials.gov/show/NCT01943955
Deafness	80	NCT01944501	Neuromodulation Techniques in the Treatment of Chronic Tinnitus With Hearing Loss	Completed	No Results Available	Tinnitus|Hearing Loss	Procedure: Transcranial Magnetic Stimulation|Procedure: Transcranial Direct Current Stimulation	University of Brasilia	Both	45 Years to 70 Years (Adult, Senior)	99999	36	Other	Interventional	Allocation: Randomized|Endpoint Classification: Efficacy Study|Intervention Model: Parallel Assignment|Masking: Double Blind (Subject, Investigator)|Primary Purpose: Treatment	CFSNCC2013	September 9, 2013	2012-03-01	2012-12-01	September 12, 2013	2013-09-01	No Study Results Posted	null	2012-12-01	Change in Tinnitus Handicap Inventory (THI) scores|Change in Visual Analog Scale scores	https://ClinicalTrials.gov/show/NCT01944501
Ear Diseases	71	NCT01949142	OTO-201 for the Treatment of Middle Ear Effusion in Pediatric Subjects Requiring Tympanostomy Tube Placement	Completed	Has Results	Otitis Media With Effusion	Drug: OTO-201|Drug: Sham	Otonomy, Inc.	Both	6 Months to 17 Years (Child)	Phase 3	266	Industry	Interventional	Allocation: Randomized|Endpoint Classification: Safety/Efficacy Study|Intervention Model: Parallel Assignment|Masking: Double Blind (Subject, Caregiver, Outcomes Assessor)|Primary Purpose: Treatment	201-201302	September 20, 2013	2013-11-01	2014-06-01	May 9, 2016	May 2016	January 27, 2016	null	2014-05-01	Percentage of Participants Who Were Treatment Failures|Evaluation of Adverse Events, Otoscopic Exams, Audiometry, and Tympanometry|Microbiological Response	https://ClinicalTrials.gov/show/NCT01949142
Ear Diseases	70	NCT01949155	OTO-201 for the Treatment of Middle Ear Effusion in Pediatric Subjects Requiring Tympanostomy Tube Placement	Completed	Has Results	Otitis Media With Effusion	Drug: OTO-201|Drug: Sham	Otonomy, Inc.	Both	6 Months to 17 Years (Child)	Phase 3	266	Industry	Interventional	Allocation: Randomized|Endpoint Classification: Safety/Efficacy Study|Intervention Model: Parallel Assignment|Masking: Double Blind (Subject, Caregiver, Outcomes Assessor)|Primary Purpose: Treatment	201-201303	September 20, 2013	2013-11-01	2014-05-01	September 23, 2016	2016-09-01	January 27, 2016	null	2014-05-01	Percentage of Participants Who Were Treatment Failures.|Evaluation of Adverse Events, Otoscopic Exams, Audiometry and Tympanometry|Microbiological Response	https://ClinicalTrials.gov/show/NCT01949155
Deafness	365	NCT01950312	The Effects of Gevokizumab in Corticosteroid-resistant Subjects With Autoimmune Inner Ear Disease	Completed	No Results Available	Autoimmune Inner Ear Disease	Drug: gevokizumab	XOMA (US) LLC|Feinstein Institute for Medical Research|National Institute on Deafness and Other Communication Disorders (NIDCD)	Both	18 Years to 75 Years (Adult, Senior)	Phase 2	10	Industry|Other|NIH	Interventional	Endpoint Classification: Safety/Efficacy Study|Intervention Model: Single Group Assignment|Masking: Open Label|Primary Purpose: Treatment	X052180|R33DC011827	September 20, 2013	2013-08-01	2015-12-01	February 2, 2016	February 2016	No Study Results Posted	null	2015-10-01	Improved hearing threshold, as defined by an improvement in either the PTA (Pure Tone Average) of >=5 dB (Decibel), or 12% in the WRS (Word Recognition Score)	https://ClinicalTrials.gov/show/NCT01950312
Ear Diseases	162	NCT01958749	Fat Graft Myringoplasty With and Without Platelet Rich Plasma (PRP) for Treating Smaller Tympanic Membrane Perforations	Unknown status	No Results Available	Tympanic Membrane Perforation	Procedure: Fat graft with Platelet Rich Plasma	Nova Scotia Health Authority	Both	19 Years and older (Adult, Senior)	99999	92	Other	Interventional	Allocation: Randomized|Endpoint Classification: Efficacy Study|Intervention Model: Parallel Assignment|Masking: Single Blind (Subject)|Primary Purpose: Treatment	CDHA/Fat Graft Myringoplasty	October 7, 2013	null	99999	October 8, 2013	2013-09-01	No Study Results Posted	null	2015-12-01	Presence or absence of tympanic membrane perforation|Degree of perforation closure|Infection rate|Discomfort on using vinegar drops	https://ClinicalTrials.gov/show/NCT01958749
Deafness	317	NCT01959152	Evaluation of Hearing Preservation in Adults With Partial Low-Frequency Hearing Implanted With the HiFocus™ Mid-Scala Electrode	Terminated	No Results Available	Hearing Loss|Deafness|Hearing Disorders|Ear Diseases|Otorhinolaryngologic Diseases	Device: HiRes™ 90K Advantage implant with HiFocus™ Mid-Scala electrode	Advanced Bionics	Both	18 Years and older (Adult, Senior)	99999	1	Industry	Interventional	Intervention Model: Single Group Assignment|Masking: Open Label|Primary Purpose: Treatment	CR0513	October 8, 2013	2013-10-01	2014-11-01	May 20, 2015	2015-04-01	No Study Results Posted	null	2014-09-01	Low-frequency unaided acoustic hearing thresholds pre and post implantation with the HiFocus™ Mid-Scala electrode array|Word recognition in quiet pre and post implantation with the HiFocus™ Mid-Scala electrode array	https://ClinicalTrials.gov/show/NCT01959152
Ear Diseases	439	NCT01969474	Effectiveness of Cannabis in the Treatment of Tinnitus Patients	Suspended	No Results Available	Tinnitus	Drug: Cannabis|Drug: Placebo	Wolfson Medical Center	Both	30 Years and older (Adult, Senior)	Phase 1	20	Other	Interventional	Allocation: Randomized|Endpoint Classification: Safety/Efficacy Study|Intervention Model: Parallel Assignment|Masking: Double Blind (Subject, Caregiver, Investigator, Outcomes Assessor)|Primary Purpose: Treatment	1.01	October 14, 2013	2013-12-01	99999	December 19, 2015	2015-12-01	No Study Results Posted	null	2015-12-01	Tinnitus handicap inventory score	https://ClinicalTrials.gov/show/NCT01969474
Ear Diseases	177	NCT01993823	Clinical Study to Assess the Efficacy and Safety of G238 Compared to Clotrimazole Otic Solution in the Treatment of Otomycosis	Completed	No Results Available	Otomycosis	Drug: G238|Drug: Clotrimazole	Salvat	Both	18 Years and older (Adult, Senior)	Phase 3	190	Industry	Interventional	Allocation: Randomized|Endpoint Classification: Safety/Efficacy Study|Intervention Model: Parallel Assignment|Masking: Double Blind (Subject, Investigator)|Primary Purpose: Treatment	G238OTIII/11IA01	October 9, 2013	2013-05-01	2014-11-01	April 15, 2015	2015-04-01	No Study Results Posted	null	2014-11-01	Clinical and mycological evaluation|Changes in signs/ symptoms	https://ClinicalTrials.gov/show/NCT01993823
Ear Diseases	69	NCT01994642	Bioequivalence of Two Ciprofloxacin 0.3%/Dexamethasone 0.1% Sterile Otic Suspensions in Otitis Media in Children With Tympanostomy Tubes	Terminated	No Results Available	Otitis Media in Patients With Tympanostomy Tubes.	Drug: Ciprofloxacin 0.3%/dexamethasone 0.1% sterile otic suspension|Drug: CIPRODEX® (ciprofloxacin 0.3%/dexamethasone 0.1%)|Drug: Placebo Sterile Otic Suspension	Par Pharmaceutical, Inc.|Novum Pharmaceutical Research Services	Both	6 Months to 12 Years (Child)	Phase 3	203	Industry	Interventional	Allocation: Randomized|Endpoint Classification: Bio-equivalence Study|Intervention Model: Parallel Assignment|Masking: Double Blind (Subject, Investigator)|Primary Purpose: Treatment	71205503	November 20, 2013	2013-11-01	2015-03-01	October 14, 2016	June 2015	No Study Results Posted	null	2015-03-01	Clinical Success|Cessation of Otorrhea	https://ClinicalTrials.gov/show/NCT01994642
Ear Diseases	161	NCT02000843	Tympanoplasty Using Conchal Cavum Approach and Conchal Pericondrium	Completed	No Results Available	Perforation of Eardrum.	Procedure: tympanoplasty -- conchal cavum approach	University of British Columbia	Both	Child, Adult, Senior	99999	96	Other	Interventional	Endpoint Classification: Safety/Efficacy Study|Intervention Model: Single Group Assignment|Masking: Open Label|Primary Purpose: Treatment	H13-03261	November 27, 2013	2013-12-01	2013-12-01	October 2, 2014	October 2014	No Study Results Posted	null	2013-12-01	success rate of repair of eardrum	https://ClinicalTrials.gov/show/NCT02000843
Ear Diseases	432	NCT02016313	The Effect of Physiotherapy on Cervicogenic Somatic Tinnitus	Completed	No Results Available	Tinnitus	Other: physiotherapy	Universiteit Antwerpen|University Hospital, Antwerp	Both	18 Years and older (Adult, Senior)	99999	40	Other	Interventional	Allocation: Randomized|Intervention Model: Crossover Assignment|Masking: Single Blind (Subject)|Primary Purpose: Treatment	G850-tinnitus1	December 9, 2013	2014-05-01	2014-12-01	December 3, 2014	2014-12-01	No Study Results Posted	null	2014-08-01	Change in Tinnitus Functional Index	https://ClinicalTrials.gov/show/NCT02016313
Ear Diseases	68	NCT02037893	Four Arm Safety & Efficacy With Antipyrine and Benzocaine Otic Solution in Children With Acute Otitis Media	Completed	No Results Available	Acute Otitis Media	Drug: Antipyrine and Benzocaine otic solution|Drug: Antipyrine Otic Solution|Drug: Benzocaine Otic Solution|Drug: Placebo Otic solution	Pernix Theraputics LLC	Both	2 Months to 12 Years (Child)	Phase 2	112	Industry	Interventional	Allocation: Randomized|Endpoint Classification: Safety/Efficacy Study|Intervention Model: Factorial Assignment|Masking: Double Blind (Subject, Caregiver, Investigator)|Primary Purpose: Treatment	PNX-CL-001	January 13, 2014	2013-11-01	2014-09-01	November 19, 2014	January 2014	No Study Results Posted	null	2014-09-01	Face, Legs, Activity, Cry, Consolibility Scale (FLACC) or Faces Pain Scale Revised (FPS-R)|FLACC or FPS-R	https://ClinicalTrials.gov/show/NCT02037893
Deafness	108	NCT02042404	The EarLens System Long Term Safety and Efficacy Definitive Multi-Center Study	Completed	Has Results	Hearing Impairment	Device: Sound amplification provided via EarLens System.	EarLens Corporation	Both	18 Years to 85 Years (Adult, Senior)	99999	48	Industry	Interventional	Endpoint Classification: Safety/Efficacy Study|Intervention Model: Single Group Assignment|Masking: Open Label|Primary Purpose: Treatment	EarLens CRP00004	January 20, 2014	2014-03-01	2015-03-01	January 4, 2016	January 2016	August 17, 2015	null	2015-01-01	Change in Mean Aided Word Recognition Scores (WRS) When Compared to the Baseline Unaided Condition.|Audiometric Safety as Shown by no Hearing Change Pre and Post Treatment|Functional Gain Over the Frequency Range From 2000 to 10,000 Hz|Change in Aided HINT 90 Speech Reception Thresholds (SRTs) When Compared to the Baseline Unaided Condition.	https://ClinicalTrials.gov/show/NCT02042404
Ear Diseases	66	NCT02044341	Phase 3 Study to Compare the Efficacy and Safety of AR01 to a Placebo Solution for Relief of Pain in Acute Otitis Media	Completed	No Results Available	Acute Otitis Media	Drug: AR01|Drug: Glycerin ear drops	Arbor Pharmaceuticals, Inc.	Both	2 Months to 18 Years (Child, Adult)	Phase 3	304	Industry	Interventional	Allocation: Randomized|Endpoint Classification: Safety/Efficacy Study|Intervention Model: Parallel Assignment|Masking: Double Blind (Subject, Caregiver, Investigator, Outcomes Assessor)|Primary Purpose: Treatment	AR01.006	January 22, 2014	2013-12-01	2014-03-01	March 19, 2015	March 2015	No Study Results Posted	AR01006	2014-03-01	Complete ear pain relief|time to complete pain relief (score of 0 on pain scales)|The proportion of subjects with complete ear pain relief|The percent change in FPS-R and FAECC pain scores from baseline to post dose scores|Sum of pain intensity (SPID) using FPS-R and FAECC pain scores|Time from baseline to in-clinic use of analgesic/antipyretic to relief ear pain|The number of subjects who receiv…	https://ClinicalTrials.gov/show/NCT02044341
Deafness	276	NCT02045511	The Baltimore HEARS Pilot Study	Active, not recruiting	No Results Available	Age-related Hearing Impairment 1|Personal Communication	Behavioral: Baltimore HEARS|Device: Baltimore HEARS	Johns Hopkins University|American Academy of Otolaryngology-Head and Neck Surgery Foundation	Both	60 Years and older (Adult, Senior)	99999	100	Other	Interventional	Allocation: Randomized|Endpoint Classification: Efficacy Study|Intervention Model: Parallel Assignment|Masking: Open Label	NA_00088278	January 22, 2014	2014-02-01	2015-09-01	August 31, 2015	2015-08-01	No Study Results Posted	HEARS	2015-09-01	Change from baseline in Hearing Handicap Inventory for the Elderly (HHIE) at 1 month and 3 months	https://ClinicalTrials.gov/show/NCT02045511
Ear Diseases	420	NCT02059447	A Comparison of the Benefits of Mindfulness Based Cognitive Therapy, Relaxation Therapy and a Waiting List Control in the Management of Distress in Chronic Tinnitus Patients	Completed	No Results Available	Tinnitus	Other: No treatment waiting period|Behavioral: Mindfulness Based Cognitive Therapy|Behavioral: Relaxation Therapy	University College London Hospitals|University College, London|British Tinnitus Association	Both	18 Years and older (Adult, Senior)	99999	75	Other	Interventional	Allocation: Randomized|Intervention Model: Parallel Assignment|Masking: Open Label|Primary Purpose: Treatment	Tinnitus MBCT	January 24, 2014	2013-12-01	2015-12-01	December 2, 2015	2015-12-01	No Study Results Posted	null	2015-12-01	Change in Tinnitus Questionnaire score over time|Change in Clinical Outcomes in Routine Evaluation (Outcome measure) score over time	https://ClinicalTrials.gov/show/NCT02059447
Ear Diseases	419	NCT02062333	The Effects of the Drugs Used in Hypotensive Anaesthesia on Cochlea	Completed	No Results Available	Anesthesia; Adverse Effect|Reflex, Abnormal|Tinnitus, Spontaneous Oto-Acoustic Emission	Drug: Dexmedetomidine|Drug: esmolol	TC Erciyes University	Both	18 Years to 65 Years (Adult)	Phase 4	47	Other	Interventional	Allocation: Randomized|Endpoint Classification: Efficacy Study|Intervention Model: Parallel Assignment|Masking: Double Blind (Subject, Caregiver, Investigator, Outcomes Assessor)|Primary Purpose: Treatment	2013/425	February 6, 2014	2014-01-01	2014-11-01	November 7, 2014	2014-11-01	No Study Results Posted	null	2014-11-01	distortion product auto acoustic emission|stapes reflex	https://ClinicalTrials.gov/show/NCT02062333
Ear Diseases	65	NCT02074007	Study to Compare Efficacy and Safety of AR01 to a Placebo Solution for Relief of Pain in Acute Otitis Media (AR01007)	Terminated	No Results Available	Acute Otitis Media	Drug: AR01|Drug: Glycerin ear drops	Arbor Pharmaceuticals, Inc.	Both	2 Months to 18 Years (Child, Adult)	Phase 3	178	Industry	Interventional	Allocation: Randomized|Endpoint Classification: Safety/Efficacy Study|Intervention Model: Parallel Assignment|Masking: Double Blind (Subject, Caregiver, Investigator, Outcomes Assessor)|Primary Purpose: Treatment	AR01.007	January 16, 2014	2013-12-01	2014-06-01	July 13, 2016	July 2016	No Study Results Posted	null	2014-06-01	Complete ear pain relief|time to complete ear pain relief (score of 0 on pain scales)|The proportion of subjects with complete ear pain relief|The percent change in FPS-R and FAECC pain scores from baseline to post dose scores|Sum of pain intensity differences (SPID) using FPS-R and FAECC pain scores|Time from baseline to in-clinic use of analgesic/antipyretic to relief ear pain|The number of sub…	https://ClinicalTrials.gov/show/NCT02074007
Ear Diseases	217	NCT02080312	Magnetic Resonance Imaging Evaluation of Inner Ear Pathology Using Intra-Tympanic Contrast Agent	Completed	Has Results	Meniere's Disease	Drug: Magnevist (gadopentetate dimeglumine)	University of California, San Diego|American Society of Head and Neck Radiology	Both	18 Years and older (Adult, Senior)	99999	6	Other	Interventional	Intervention Model: Single Group Assignment|Masking: Open Label|Primary Purpose: Diagnostic	120004|115,342	March 3, 2014	2012-01-01	2013-12-01	February 11, 2016	February 2016	December 21, 2015	null	2013-12-01	Vestibular "Endolymphatic Hydrops (EH)"|Cochlear "Endolymphatic Hydrops (EH)"|Extension of Contrast From Perilymph to CSF	https://ClinicalTrials.gov/show/NCT02080312
Ear Diseases	414	NCT02088866	Commercial Lidocaine Patch as a Treatment for Ear-ringing	Completed	No Results Available	Tinnitus	Drug: Transdermal Lidocaine	University of California, Davis	Both	18 Years and older (Adult, Senior)	Phase 0	30	Other	Interventional	Endpoint Classification: Safety/Efficacy Study|Intervention Model: Single Group Assignment|Masking: Open Label|Primary Purpose: Treatment	515576	March 11, 2014	2014-03-01	2015-09-01	February 25, 2016	February 2016	No Study Results Posted	null	2015-08-01	Tinnitus Functional Index (TFI) change at 4 week intervals up to a maximum time frame of 12 weeks	https://ClinicalTrials.gov/show/NCT02088866
Deafness	92	NCT02092337	Computer-Assisted Speech Training for Hearing Aid Users	Completed	No Results Available	Hearing Impairment	Other: computer-assisted speech training	National Taiwan University Hospital	Both	15 Years and older (Child, Adult, Senior)	99999	12	Other	Interventional	Endpoint Classification: Efficacy Study|Intervention Model: Single Group Assignment|Masking: Open Label|Primary Purpose: Treatment	200706030R	March 18, 2014	2007-06-01	2008-03-01	March 18, 2014	March 2014	No Study Results Posted	null	2008-03-01	Training compelted	https://ClinicalTrials.gov/show/NCT02092337
Ear Diseases	64	NCT02092454	Study to Assess the Safety and Efficacy of Benzocaine for Pain Relief in Children Presenting With Acute Otitis Media	Completed	No Results Available	Pain|Acute Otitis Media	Drug: Benzocaine|Drug: Placebo	Otic Therapy, LLC	Both	2 Months to 12 Years (Child)	Phase 2	65	Industry	Interventional	Allocation: Randomized|Intervention Model: Parallel Assignment|Masking: Double Blind (Subject, Investigator)|Primary Purpose: Treatment	OT5675	March 13, 2014	2013-09-01	2014-03-01	May 7, 2015	May 2015	No Study Results Posted	null	2014-03-01	Summed Pain Intensity Difference|Pain Intensity Difference|Comparison of pain scores from AOM-SOS and FLACC pain measurement scales in patients 2 months to 4 years old|Comparison of pain scores from VAS and FPS-R pain measurement scales in patients 5 years to 12 years old|Physician Global Evaluation|Evaluate dosing intervals with pain measurements assessed up to 120 minutes|Report the onset of pe…	https://ClinicalTrials.gov/show/NCT02092454
Deafness	232	NCT02092610	Long Term Stability, Survival and Tolerability of a (Novel) Baha® Implant System	Completed	Has Results	Conductive Hearing Loss	Device: Novel Implant BI300|Device: Standard Implant BI300	Cochlear Bone Anchored Solutions	Both	Child, Adult, Senior	99999	77	Industry	Interventional	Allocation: Non-Randomized|Endpoint Classification: Safety Study|Intervention Model: Parallel Assignment|Masking: Open Label|Primary Purpose: Treatment	CBAS5562	March 14, 2014	2014-05-01	2015-03-01	January 12, 2016	January 2016	October 26, 2015	null	2015-03-01	Implant Stability|Longterm Survival of Implant|Soft Tissue Status|Implant Survival	https://ClinicalTrials.gov/show/NCT02092610
Ear Diseases	409	NCT02095262	Gameplay as a Source of Intrinsic Motivation in a Randomized Controlled Trial of Auditory Training for Tinnitus	Completed	No Results Available	Tinnitus	Other: reactive auditory training|Other: Interactive auditory training	Nottingham University Hospitals NHS Trust	Both	18 Years and older (Adult, Senior)	Phase 1|Phase 2	60	Other	Interventional	Allocation: Randomized|Endpoint Classification: Efficacy Study|Intervention Model: Parallel Assignment|Masking: Double Blind (Subject, Outcomes Assessor)|Primary Purpose: Treatment	11IH001	March 8, 2014	2011-08-01	2012-04-01	November 3, 2016	2016-11-01	No Study Results Posted	TAG	2012-04-01	Tinnitus Handicap Questionnaire|Tinnitus Handicap Inventory|psychoacoustic measures of tinnitus	https://ClinicalTrials.gov/show/NCT02095262
Deafness	156	NCT02096809	Stability of the Cochlear Baha BI300/BA400 Implant System Loaded From 1 Week Post-surgery	Completed	No Results Available	Hearing Loss - Conductive	Procedure: One week loading of Bone Anchored Hearing Aid (BAHA)|Device: Cochlear Baha BI300/BA400 Implant System	Aarhus University Hospital	Both	18 Years and older (Adult, Senior)	99999	25	Other	Interventional	Intervention Model: Single Group Assignment|Masking: Open Label|Primary Purpose: Treatment	1-10-72-5-14	March 23, 2014	2014-03-01	2015-09-01	December 6, 2015	2015-12-01	No Study Results Posted	null	2014-08-01	Implant stability|Soft tissue status|Skin overgrowth|Pain around implant|Numbness around implant	https://ClinicalTrials.gov/show/NCT02096809
Ear Diseases	783	NCT02098330	The Efficacy of Steroid Therapy in Vestibular Neuritis	Active, not recruiting	No Results Available	Vestibular Neuritis	Drug: Ginkgo biloba & Methylprednisolone|Drug: Ginkgo biloba	Asan Medical Center	Both	18 Years to 80 Years (Adult, Senior)	Phase 3	60	Other	Interventional	Allocation: Randomized|Endpoint Classification: Efficacy Study|Intervention Model: Parallel Assignment|Masking: Open Label|Primary Purpose: Treatment	SVNHIT_kr	March 21, 2014	2014-03-01	2015-06-01	January 26, 2015	January 2015	No Study Results Posted	null	2015-06-01	The improvement in vestibular function test (caloric & videop HIT) after treatment|The improvement in dizziness handicap inventory after treatment	https://ClinicalTrials.gov/show/NCT02098330
Deafness	207	NCT02109757	Evaluation of Hearing Protection Fit Testing Program	Unknown status	No Results Available	Hearing Loss	Other: Software intervention and education|Other: Education only	United States Air Force	Both	Child, Adult, Senior	99999	200	U.S. Fed	Interventional	Allocation: Randomized|Endpoint Classification: Efficacy Study|Intervention Model: Parallel Assignment|Masking: Single Blind (Subject)|Primary Purpose: Prevention	FWR20130114H	January 9, 2014	2014-03-01	99999	April 7, 2014	2014-04-01	No Study Results Posted	null	2015-10-01	Degree of earplug fit for participants in the Air Force Hearing Conservation Program as a measure of education and personnal attenuation rating.	https://ClinicalTrials.gov/show/NCT02109757
Ear Diseases	240	NCT02110732	Lactobacillus Rhamnosus GG in the Middle Ear and Adenoid Tonsil	Completed	No Results Available	Upper Respiratory Infection|Acute Otitis Media	Dietary Supplement: Lactobacillus rhamnosus GG	Helsinki University Central Hospital|National Institute for Health and Welfare, Finland	Both	1 Year to 5 Years (Child)	99999	40	Other	Interventional	Allocation: Randomized|Intervention Model: Parallel Assignment|Masking: Double Blind (Subject, Caregiver, Investigator, Outcomes Assessor)|Primary Purpose: Supportive Care	HelsinkiUCH	March 11, 2014	2011-01-01	2011-05-01	April 8, 2014	2014-04-01	No Study Results Posted	null	2011-05-01	Lactobacillus rhamnosus GG in middle ear effusion and adenoid tonsil (cells/g)	https://ClinicalTrials.gov/show/NCT02110732
Auditory Diseases, Central	4	NCT02111343	The Effectiveness of Computerized Auditory Training Programme on Children With Auditory Processing Disorder	Completed	No Results Available	Central Auditory Processing Disorder	Other: Computer-based auditory training (CBAT)	National University Health System, Singapore	Both	7 Years to 12 Years (Child)	99999	39	Other	Interventional	Allocation: Randomized|Endpoint Classification: Efficacy Study|Intervention Model: Parallel Assignment|Masking: Single Blind (Subject)|Primary Purpose: Treatment	D/09/485	March 25, 2014	2009-10-01	2011-09-01	April 7, 2014	2014-04-01	No Study Results Posted	CBAT	2011-09-01	Change from baseline in auditory processing skills at 3 months|Change from baseline in listening skills at 3 months	https://ClinicalTrials.gov/show/NCT02111343
Ear Diseases	160	NCT02120651	Fibrin Monomer Compared With Hemostatic Sponge in the Integrity of the Graft During Tympanoplasty	Completed	No Results Available	Tympanic Membrane Perforation	Procedure: Fibrin monomer|Procedure: Hemostatic sponge	CLOTILDE FUENTES OROZCO|Instituto Mexicano del Seguro Social	Both	16 Years to 70 Years (Child, Adult, Senior)	Phase 3	80	Other	Interventional	Allocation: Randomized|Endpoint Classification: Efficacy Study|Intervention Model: Parallel Assignment|Masking: Single Blind (Subject)|Primary Purpose: Treatment	TISSUCOL-012	April 21, 2014	2012-01-01	2014-01-01	April 22, 2014	2014-04-01	No Study Results Posted	TISSUCOL	2013-02-01	Integrity of the graft|Complications	https://ClinicalTrials.gov/show/NCT02120651
Earache	7	NCT02123498	The Study of Eustachian Tube Dysfunction and Laryngopharyngeal Reflux	Withdrawn	No Results Available	Eustachian Tube Dysfunction|Laryngopharyngeal Reflux	Drug: Omeprazole|Drug: Ranitidine|Drug: Pantoprazole|Procedure: 24-Hour Diagnostic pH-Probe Test|Procedure: Laryngoscopy	Loma Linda University	Both	18 Years to 80 Years (Adult, Senior)	Phase 4	0	Other	Interventional	Intervention Model: Single Group Assignment|Masking: Open Label|Primary Purpose: Treatment	ETDLPR2014	April 23, 2014	null	99999	September 22, 2016	2014-04-01	No Study Results Posted	ETDLPR	2015-05-01	Evidence of laryngopharyngeal reflux in patients complaining of ear fullness/pressure/pain	https://ClinicalTrials.gov/show/NCT02123498
Ear Diseases	62	NCT02150044	Acclarent Tympanostomy Tube Delivery System for the Treatment of Patients Requiring Tympanostomy Tube Insertion	Completed	Has Results	Otitis Media	Device: Acclarent Tympanostomy Tube Delivery System (TTDS).	Acclarent	Both	Child, Adult, Senior	99999	29	Industry	Interventional	Endpoint Classification: Safety/Efficacy Study|Intervention Model: Single Group Assignment|Masking: Open Label|Primary Purpose: Treatment	CPR005008	May 27, 2014	2010-02-01	2010-11-01	September 25, 2014	2014-09-01	June 26, 2014	inVENT2	2010-10-01	Ear Outcome Success|Procedure Success|Tube Retention	https://ClinicalTrials.gov/show/NCT02150044
Deafness	255	NCT02156167	Clinical Assessment of the External Sound Processor Worn by Patients Implanted With Codacs	Completed	Has Results	Severe to Profound Mixed Hearing Loss	Device: CP810 and Codacs™ system test	Cochlear	Both	Child, Adult, Senior	99999	15	Industry	Interventional	Endpoint Classification: Efficacy Study|Intervention Model: Single Group Assignment|Masking: Open Label|Primary Purpose: Treatment	CEL5441	June 3, 2014	2014-03-01	2015-06-01	June 9, 2016	July 2015	June 9, 2016	null	2015-06-01	Aided Speech Reception Threshold (SRT) in Noise Measured by Signal to Noise Ratio for 50% Correct Scores With the Oldenburger Sentence Test	https://ClinicalTrials.gov/show/NCT02156167
Ear Diseases	266	NCT02183961	Three Methods Used in the Diagnosis of EER in Children With OME	Completed	No Results Available	Otitis Media With Effusion|Laryngopharyngeal Reflux	Other: Restech|Other: Peptest|Other: Detection of pepsin in adenoid specimen	University Hospital Ostrava	Both	1 Year to 7 Years (Child)	99999	24	Other	Interventional	Intervention Model: Single Group Assignment|Masking: Open Label|Primary Purpose: Diagnostic	FNO-ENT-EER Peptest Restech	July 2, 2014	2012-06-01	2014-05-01	July 2, 2014	July 2014	No Study Results Posted	null	2014-03-01	The frequency of the extraesophageal reflux in children with otitis media with effusion measured with three different methods	https://ClinicalTrials.gov/show/NCT02183961
Ear Diseases	59	NCT02183974	Suitable Method for Routine Diagnostics of EER in Children With Otitis Media With Effusion	Completed	No Results Available	Otitis Media With Effusion	Procedure: Peptest	University Hospital Ostrava	Both	1 Year to 7 Years (Child)	99999	44	Other	Interventional	Intervention Model: Single Group Assignment|Masking: Open Label|Primary Purpose: Diagnostic	FNO-ENT-OME Restech	July 2, 2014	2012-06-01	2014-05-01	July 2, 2014	July 2014	No Study Results Posted	null	2014-03-01	The frequency of the presence of pepsin in effusion in the middle ear as an indirect diagnostic method of extraesophageal reflux in children with otitis media with effusion	https://ClinicalTrials.gov/show/NCT02183974
Ear Diseases	398	NCT02199106	Effectiveness of Neuronavigated Continuous Theta Burst Stimulation of the Left Heschl's Gyrus in Chronic Tinnitus	Completed	No Results Available	Chronic Tinnitus	Device: Left temporal verum cTBS|Device: Left temporal placebo cTBS	University of Regensburg|University of Wuerzburg|University Hospital Tuebingen|University Hospital Muenster	Both	18 Years to 70 Years (Adult, Senior)	99999	23	Other	Interventional	Allocation: Randomized|Endpoint Classification: Efficacy Study|Intervention Model: Parallel Assignment|Masking: Open Label|Primary Purpose: Treatment	Ti-cTBS	July 22, 2014	2009-01-01	2011-05-01	July 23, 2014	July 2014	No Study Results Posted	null	2011-03-01	Change in tinnitus questionnaire total score (contrast baseline (-day 3) versus end of treatment (day 10))|Change of tinnitus questionaire total score (all baseline (-week 2, - week1, - day 3) vs. all follow-up visits (day 6, day 10, week 1, week 3, week 8))|Change of tinnitus handicap inventory total score (all baseline (-week 2, - week1, - day 3) vs. all follow-up visits (day 6, day 10, week 1,…	https://ClinicalTrials.gov/show/NCT02199106
Ear Diseases	57	NCT02216071	Comparative Efficacy and Safety of Two Ciprofloxacin 0.3% and Dexamethasone 0.1% Formulations in Subjects With Acute Otitis Externa	Unknown status	No Results Available	Acute Otitis Externa	Drug: Ciprodex®|Drug: EXL CDOS (Ciprofloxacin 0.3% and Dexamethasone 0.1%) Sterile Otic Suspension	Exela Pharma Sciences, LLC.	Both	6 Months and older (Child, Adult, Senior)	Phase 3	500	Industry	Interventional	Allocation: Randomized|Endpoint Classification: Safety/Efficacy Study|Intervention Model: Parallel Assignment|Masking: Double Blind (Subject, Caregiver, Investigator, Outcomes Assessor)|Primary Purpose: Treatment	EXL CDOS-300 AOE	August 11, 2014	2014-07-01	2014-12-01	August 12, 2014	2014-08-01	No Study Results Posted	null	2014-12-01	Clinical Cure of AOE|Microbiological Cure (MC)	https://ClinicalTrials.gov/show/NCT02216071
Presbyacusis	12	NCT02233361	Use of Hearing Aids. Development and Implementation of a Counselling Program for Hearing Aid Users	Unknown status	No Results Available	Presbyacusis	Behavioral: Counseling	Lovisenberg Diakonale Hospital|Stiftelsen Helse og Rehabilitering	Both	65 Years and older (Adult, Senior)	99999	280	Other	Interventional	Allocation: Randomized|Intervention Model: Parallel Assignment|Masking: Single Blind (Subject)|Primary Purpose: Supportive Care	2013/2/0252	August 13, 2014	2014-01-01	2015-03-01	September 3, 2014	2014-09-01	No Study Results Posted	null	2014-12-01	The effect of follow-up appointments on hearing aid use|Hearing aid use measured with datalogging technology	https://ClinicalTrials.gov/show/NCT02233361
Ear Diseases	824	NCT02246231	Effect of Implant Position on Magnetic Resonance Image Distortion	Unknown status	No Results Available	Neurofibromatosis Type 2	Device: MR imaging	Hayley Brooks|Central Manchester University Hospitals NHS Foundation Trust	Both	18 Years and older (Adult, Senior)	99999	12	Other	Interventional	Allocation: Non-Randomized|Endpoint Classification: Efficacy Study|Intervention Model: Single Group Assignment|Masking: Open Label|Primary Purpose: Diagnostic	R01623	September 18, 2014	2011-11-01	2015-01-01	September 18, 2014	2014-09-01	No Study Results Posted	null	2015-01-01	To study the effect of magnet orientation in auditory brainstem implants/ cochlear implants in determining the size of signal void seen on MRI scanning.|To identify if there is an angle at which the signal void is minimised	https://ClinicalTrials.gov/show/NCT02246231
Ear Diseases	774	NCT02253524	Comparison of Efficacy Dimenhydrinate and Metoclopramide in the Treatment of Nausea Due to Vertigo	Completed	No Results Available	Nausea|Vomiting|Vertigo	Drug: Dimenhydrinate|Drug: Metoclopramide	Pamukkale University	Both	18 Years to 65 Years (Adult)	Phase 4	200	Other	Interventional	Allocation: Randomized|Endpoint Classification: Safety/Efficacy Study|Intervention Model: Factorial Assignment|Masking: Double Blind (Subject, Caregiver, Investigator)|Primary Purpose: Treatment	PAU-1179	September 9, 2014	2012-11-01	2013-05-01	September 27, 2014	2014-09-01	No Study Results Posted	null	2013-05-01	compare the effects of intravenous dimenhydrinate and metoclopramide in the treatment of nausea due to vertigo in emergency setting. (nausea and vertigo scores as measured by Visual Analogue Scale.)	https://ClinicalTrials.gov/show/NCT02253524
Deafness	268	NCT02259595	Study to Determine the Safety, Tolerability, and Pharmacokinetic Profile of HPN-07 and HPN-07 Plus NAC	Completed	No Results Available	Hearing Loss|Sensorineural Hearing Loss|Noise-Induced Hearing Loss	Drug: HPN-07|Drug: NAC|Drug: Placebo	Otologic Pharmaceutics, Inc.	Both	18 Years to 55 Years (Adult)	Phase 1	32	Industry	Interventional	Allocation: Randomized|Endpoint Classification: Safety Study|Intervention Model: Parallel Assignment|Masking: Double Blind (Subject, Caregiver, Investigator, Outcomes Assessor)|Primary Purpose: Treatment	HPN-07-PK-101	September 2, 2014	2014-10-01	2015-02-01	April 29, 2015	2015-04-01	No Study Results Posted	null	2015-01-01	Safety and tolerability of single doses of HPN-07, alone and in co-administration with NAC: Adverse events|Area under the curve (AUC) of single doses of HPN-07, alone and in co-administration with NAC|Maximum observed plasma concentration (Cmax) of single doses of HPN-07, alone and in co-administration with NAC|Half life (t1/2) of single doses of HPN-07, alone and in co-administration with NAC|Vo…	https://ClinicalTrials.gov/show/NCT02259595
Deafness	37	NCT02264314	Tele-educative Program to Improve Adherence to the Use of Hearing Aids in Patients With Hearing Loss	Unknown status	No Results Available	Hearing Loss	Behavioral: Active Communication Education Program	University of Chile|Comisión Nacional de Investigación Científica y Tecnológica	Both	65 Years and older (Adult, Senior)	99999	200	Other	Interventional	Allocation: Randomized|Intervention Model: Parallel Assignment|Masking: Open Label|Primary Purpose: Treatment	UChile	October 8, 2014	2012-07-01	2014-12-01	October 14, 2014	October 2014	No Study Results Posted	null	2013-12-01	Adherence to the hearing aid|Quality of life	https://ClinicalTrials.gov/show/NCT02264314
Ear Diseases	390	NCT02266160	Treating Tinnitus Using Eutectic Mixture of Local Anesthetics (EMLA) 5% Cream	Completed	No Results Available	Tinnitus	Drug: EMLA cream 5%|Other: cetomacrogol cream (lotion cream)	HaEmek Medical Center, Israel	Both	18 Years and older (Adult, Senior)	Phase 4	142	Other	Interventional	Allocation: Randomized|Intervention Model: Parallel Assignment|Masking: Double Blind (Subject, Investigator)|Primary Purpose: Treatment	0055-14	September 22, 2014	2014-11-01	2015-12-01	August 30, 2016	2016-08-01	No Study Results Posted	null	2015-11-01	questionnaire results- Beck depression questionnaire|questionnaire results- Pittsburgh sleep quality index|questionnaire results- tinnitus handicap inventory|questionnaire results - Beck depression questionnaire	https://ClinicalTrials.gov/show/NCT02266160
Ear Diseases	384	NCT02290015	Acupuncture as a Treatment for Tinnitus	Completed	No Results Available	Tinnitus	Other: Acupuncture	Federal University of São Paulo|Fundação de Amparo à Pesquisa do Estado de São Paulo	Both	18 Years to 60 Years (Adult)	99999	57	Other	Interventional	Allocation: Randomized|Endpoint Classification: Efficacy Study|Intervention Model: Parallel Assignment|Masking: Single Blind (Subject)|Primary Purpose: Treatment	FAPESP-2010/14804-6	October 28, 2014	2010-08-01	2014-03-01	November 8, 2014	2014-11-01	No Study Results Posted	null	2013-09-01	Ethylcysteinate dimer single-photon emission computer tomography (99mTc-ECD SPECT)|Tinnitus Handicap Inventory (THI)|Visual Analog Scale (VAS)|Hamilton Anxiety Scale (HAS)|Beck Depression Inventory (BDI)	https://ClinicalTrials.gov/show/NCT02290015
Ear Diseases	818	NCT02298270	Resiliency Training for Patients With Neurofibromatosis Via Videoconferencing With Skype	Completed	No Results Available	Neurofibromatosis|Neurofibromatosis I|Neurofibromatosis 2|Schwannomatosis	Behavioral: The Relaxation Response Resiliency Program (3RP) via Skype	Massachusetts General Hospital|The Children's Tumor Foundation	Both	18 Years and older (Adult, Senior)	99999	65	Other	Interventional	Allocation: Randomized|Endpoint Classification: Efficacy Study|Intervention Model: Parallel Assignment|Masking: Single Blind (Subject)|Primary Purpose: Supportive Care	2013P002605a	November 17, 2014	2014-03-01	2015-07-01	June 21, 2016	June 2016	No Study Results Posted	null	2015-07-01	Satisfaction with Life (SWL)|Quality of Life (WHOQOL-BREF)|Perceived Stress Scale (PSS-10)|The Pain Catastrophizing Scale (PCS)|Pain Numerical Rating Scale (Pain NRS)|Patient Health Quesionnaire (PHQ)|Brief Pain Inventory (BPI)|Cognitive and Affective Mindfulness Scale (CAMS)|Posttraumatic Growth Inventory (PGI)|Interpersonal Reactivity Index (IRI)|Distress Analogue Scales|Epworth Sleepiness Scal…	https://ClinicalTrials.gov/show/NCT02298270
Deafness	248	NCT02298452	Performance of a Hearing Aid Platform Including Different Styles of Hearing Aids	Completed	No Results Available	Hearing Loss, Bilateral or Unilateral	Device: Hearing aid.	Phonak AG, Switzerland	Both	18 Years to 90 Years (Adult, Senior)	99999	253	Industry	Interventional	Intervention Model: Single Group Assignment|Masking: Single Blind (Subject)	KEK 2013-0144	November 17, 2014	2013-05-01	2015-09-01	May 2, 2016	May 2016	No Study Results Posted	null	2015-08-01	Difference of speech intelligibility between devices based on Quest platform and Venture platform for different hearing aid styles|Subjective ratings of speech intelligibility during home trials|Subjective ratings of sound quality during home trials|Subjective ratings of usability during home trials	https://ClinicalTrials.gov/show/NCT02298452
Ear Diseases	718	NCT02299804	A Clinical Trial To Evaluate Efficacy And Safety Of Levophencynonate Hydrochloride In Patient With Vertigo	Completed	No Results Available	Vertigo	Drug: Levophencynonate Hydrochloric|Drug: Placebo	Sihuan Pharmaceutical Holdings Group Ltd.	Both	18 Years to 75 Years (Adult, Senior)	Phase 2	98	Industry	Interventional	Allocation: Randomized|Endpoint Classification: Safety/Efficacy Study|Intervention Model: Parallel Assignment|Masking: Double Blind (Subject, Caregiver, Investigator, Outcomes Assessor)|Primary Purpose: Treatment	LEVO-PCIV-2001	October 9, 2014	2014-01-01	2015-08-01	April 14, 2016	2016-04-01	No Study Results Posted	null	2015-05-01	The duration of vertigo|Vertigo severity improved（VAS score）|Nerve function improved（NIHSS/MRS score）	https://ClinicalTrials.gov/show/NCT02299804
Deafness	206	NCT02303210	Evaluation of Frequency Lowering Technique	Unknown status	No Results Available	Hearing Loss	Device: Naida UP/SP	Phonak AG, Switzerland	Both	18 Years and older (Adult, Senior)	99999	30	Industry	Interventional	Intervention Model: Single Group Assignment|Masking: Single Blind (Subject)	012FrL2612901	November 3, 2014	2014-05-01	2014-12-01	November 24, 2014	2014-11-01	No Study Results Posted	null	2014-12-01	Audibility improvement (Delta of dB SPL thresholds) of high frequency sounds measured with a Phoneme Perception Test.	https://ClinicalTrials.gov/show/NCT02303210
Ear Diseases	375	NCT02315508	Evaluating Possible Improvement in Tinnitus Severity After 28 Days Dosing of the Study Drug AUT00063 Compared to Placebo	Completed	No Results Available	Tinnitus, Subjective	Drug: AUT00063|Drug: Placebo	Autifony Therapeutics Limited|University of Nottingham	Both	18 Years and older (Adult, Senior)	Phase 2	91	Industry|Other	Interventional	Allocation: Randomized|Endpoint Classification: Safety/Efficacy Study|Intervention Model: Parallel Assignment|Masking: Double Blind (Subject, Caregiver, Investigator, Outcomes Assessor)|Primary Purpose: Treatment	AUT032063	December 9, 2014	2014-10-01	2015-12-01	March 30, 2016	March 2016	No Study Results Posted	QUIET-1	2015-12-01	Change in subjective Tinnitus after 4 weeks treatment|To further investigate the safety and tolerability profile of repeat administration of AUT00063 (assessing vital signs, physical examination, laboratory exams and ECG)|Change in Tinnitus Loudness matching after 4 weeks of treatment|Pharmacokinetic of AUT00063 (Exposure of AUT00063 ng/ml, measured as AUT00063 plasma levels)	https://ClinicalTrials.gov/show/NCT02315508
Deafness	205	NCT02323932	Perception of Intonation by Bimodal and Bilateral Cochlear Implant Users	Unknown status	No Results Available	Hearing Loss	Behavioral: Perception of correct intonation identification	Bnai Zion Medical Center	Both	18 Years and older (Adult, Senior)	99999	30	Other	Interventional	Allocation: Non-Randomized|Intervention Model: Single Group Assignment|Masking: Open Label	BZ0085	December 15, 2014	2014-12-01	2015-12-01	December 23, 2014	2014-12-01	No Study Results Posted	null	2015-08-01	The amount of change in the fundamental frequency that was required in order to identify a question	https://ClinicalTrials.gov/show/NCT02323932
Deafness	70	NCT02331017	Assessment of Bimodal Contribution in Adult Cochlear Implant Users	Recruiting	No Results Available	Deafness	Behavioral: Speech perception tests and self-rating questionnaire	Bnai Zion Medical Center	Both	18 Years and older (Adult, Senior)	99999	20	Other	Interventional	Intervention Model: Single Group Assignment|Masking: Open Label|Primary Purpose: Treatment	BZ0084	December 24, 2014	2014-12-01	2015-12-01	January 2, 2015	January 2015	No Study Results Posted	null	2015-08-01	Speech perception task specific tests using assessment protocol which will include 6 speech perception tests in quiet and noise listening conditions.|Assessment of functional performance in daily life using self-repot questionnaires|Standard basic speech perception tests	https://ClinicalTrials.gov/show/NCT02331017
Ear Diseases	214	NCT02350998	Open-Label Study of OTO-201 for Middle Ear Effusion Evaluating Trans-Tympanostomy Tube Administration	Completed	No Results Available	Bilateral Middle Ear Effusion	Drug: OTO-201	Otonomy, Inc.	Both	6 Months to 17 Years (Child)	Phase 3	33	Industry	Interventional	Endpoint Classification: Safety Study|Intervention Model: Single Group Assignment|Masking: Open Label|Primary Purpose: Treatment	201-201404	January 21, 2015	2015-01-01	2015-03-01	March 9, 2015	March 2015	No Study Results Posted	null	2015-03-01	Safety: Adverse events, otoscopic exams and tympanometry|Feasibility of Administration (Questionnaire on the feasibility of trans-tympanostomy tube administration)	https://ClinicalTrials.gov/show/NCT02350998
Ear Diseases	714	NCT02358239	Efficacy and Safety of Acupuncture for Dizziness and Vertigo in Emergency Department: a Clinical Control Trial	Completed	No Results Available	Dizziness|Vertigo	Procedure: acupuncture	Po-Chi Hsu|Changhua Christian Hospital	Both	20 Years to 90 Years (Adult, Senior)	99999	60	Other	Interventional	Endpoint Classification: Safety/Efficacy Study|Intervention Model: Single Group Assignment|Masking: Open Label|Primary Purpose: Supportive Care	120403	January 28, 2015	2013-02-01	2014-02-01	February 3, 2015	February 2015	No Study Results Posted	null	2013-12-01	Visual Analog Scale (VAS) of dizziness	https://ClinicalTrials.gov/show/NCT02358239
Deafness	101	NCT02373228	Optimization of Music Compression	Completed	No Results Available	Hearing Loss	Other: Audio signal processing (applied offline before playback)	Phonak AG, Switzerland	Both	18 Years to 99 Years (Adult, Senior)	99999	20	Industry	Interventional	Endpoint Classification: Efficacy Study|Intervention Model: Single Group Assignment|Masking: Double Blind (Subject, Investigator)|Primary Purpose: Treatment	KEK-ZH 2014-0520	February 20, 2015	2015-01-01	2015-07-01	October 19, 2015	January 2015	No Study Results Posted	OMC	2015-07-01	Benefit of signal processing for music perception|Performance in music discrimination tests	https://ClinicalTrials.gov/show/NCT02373228
Deafness	202	NCT02407587	Neuroplastic Changes Seen in Cochlear Implants With Preserved Hearing	Recruiting	No Results Available	Hearing Loss	Device: cochlear implants	Hayley Brooks|Central Manchester University Hospitals NHS Foundation Trust	Both	18 Years and older (Adult, Senior)	99999	20	Other	Interventional	Allocation: Non-Randomized|Endpoint Classification: Efficacy Study|Intervention Model: Parallel Assignment|Masking: Open Label|Primary Purpose: Basic Science	R01997	September 18, 2014	2013-05-01	2015-10-01	April 2, 2015	March 2015	No Study Results Posted	null	2015-10-01	Increase our understanding of why outcomes following a cochlear implant are heterogenous. This information may be used to provide targeted rehabilitation for candidates performing poorly with their implants and minimise rejection of the implant.|Combine the data from both of our studies and future studies in order to conduct meta-analysis to investigate further how language is processed in patien…	https://ClinicalTrials.gov/show/NCT02407587
Ear Diseases	55	NCT02408796	Open-Label Study of OTO-201 for Treatment of AOMT	Completed	No Results Available	Acute Otitis Media|AOMT	Drug: OTO-201	Otonomy, Inc.	Both	6 Months to 17 Years (Child)	Phase 2	39	Industry	Interventional	Endpoint Classification: Safety Study|Intervention Model: Single Group Assignment|Masking: Open Label|Primary Purpose: Treatment	201-201505	March 27, 2015	2015-03-01	2015-05-01	June 17, 2015	June 2015	No Study Results Posted	null	2015-05-01	Safety as assessed by adverse events and otoscopic exams|Feasibility of administration|Clinical effect as assessed by the Absence of otorrhea	https://ClinicalTrials.gov/show/NCT02408796
Deafness	105	NCT02414152	Study of the Effects of Anakinra in Corticosteroid-resistant Subjects With Sudden Sensorineural Hearing Loss	Terminated	Has Results	Hearing Loss, Sudden	Drug: anakinra	Andrea Vambutas|Northwell Health	Both	18 Years to 75 Years (Adult, Senior)	Phase 1|Phase 2	2	Other	Interventional	Endpoint Classification: Safety/Efficacy Study|Intervention Model: Single Group Assignment|Masking: Open Label|Primary Purpose: Treatment	13-333B	February 23, 2015	2013-10-01	2015-07-01	October 11, 2016	October 2016	August 9, 2016	SSNHL	2015-07-01	Response to Anakinra in Corticosteroid Resistant Patients With SSNHL	https://ClinicalTrials.gov/show/NCT02414152
Ear Diseases	357	NCT02426671	Tinnitus Alleviation Via Sensory Stimulation	Completed	No Results Available	Tinnitus	Device: MuteButton sensory stimulation device	National University of Ireland, Maynooth|Hermitage clinic, Lucan, Ireland	Both	18 Years to 65 Years (Adult)	99999	60	Other	Interventional	Endpoint Classification: Efficacy Study|Intervention Model: Single Group Assignment|Masking: Open Label|Primary Purpose: Treatment	Pearlmutter1	April 20, 2015	2012-06-01	2012-10-01	April 23, 2015	2015-04-01	No Study Results Posted	null	2012-10-01	Tinnitus Handicap Inventory (THI)|Visual Analogue Scale (VAS)|Tinnitus Loudness Matching (TLM)|Minimum Masking Level (MML)	https://ClinicalTrials.gov/show/NCT02426671
Ear Diseases	780	NCT02453633	Theory Based SMS Reminders - Text's Impact on Patient Attendance	Not yet recruiting	No Results Available	Otorhinolaryngologic Diseases|Sleep Disorders|Hearing Disorders	Other: Emotional SMS text|Other: Standard SMS text	Lovisenberg Diakonale Hospital	Both	up to 80 Years (Child, Adult, Senior)	99999	2000	Other	Interventional	Allocation: Randomized|Endpoint Classification: Efficacy Study|Intervention Model: Parallel Assignment|Masking: Double Blind (Subject, Investigator, Outcomes Assessor)|Primary Purpose: Health Services Research	SMS-ENT	May 21, 2015	2015-05-01	2015-08-01	May 22, 2015	May 2015	No Study Results Posted	null	2015-08-01	Appointment attendance	https://ClinicalTrials.gov/show/NCT02453633
Ear Diseases	258	NCT02463695	Characterisation of Cortical Vestibular Evoked Potentials (C-VEPs)	Recruiting	No Results Available	Vestibular Neuronitis	Procedure: cortical vestibular evoked potentials (CVEPs)	Sheffield Teaching Hospitals NHS Foundation Trust	Both	18 Years and older (Adult, Senior)	99999	51	Other	Interventional	Allocation: Non-Randomized|Intervention Model: Parallel Assignment|Masking: Open Label|Primary Purpose: Diagnostic	STH18541	May 28, 2015	2014-10-01	2015-08-01	June 2, 2015	June 2015	No Study Results Posted	null	2015-08-01	The degree of change of cortical vestibular evoked potential measured by amplitude (in microvolts)|The time interval between the stimulation and response (latency) of cortical vestibular evoked potential	https://ClinicalTrials.gov/show/NCT02463695
Ear Diseases	352	NCT02508220	Short-term Effects of Oxytocin Nasal Spray on Chronic Tinnitus	Completed	No Results Available	Chronic Tinnitus	Drug: Syntocinon|Drug: Placebo	Berthold Langguth, MD, Ph.D.|Otosul -Otorrinolaringologia Sul-Fluminense|University of Regensburg	Both	18 Years and older (Adult, Senior)	99999	15	Other	Interventional	Allocation: Randomized|Intervention Model: Crossover Assignment|Masking: Double Blind (Subject, Caregiver, Investigator, Outcomes Assessor)|Primary Purpose: Treatment	Uni-Reg-Oxy-Tin	March 18, 2015	2015-07-01	2015-11-01	November 30, 2015	July 2015	No Study Results Posted	null	2015-11-01	Change of tinnitus on VAS|Change of Clinical global impression scale|Audiometry measured in dB HL|Minimum Masking Level measured in dB HL|Tinnitus Matching	https://ClinicalTrials.gov/show/NCT02508220
Ear Diseases	48	NCT02511561	OTO-201 for the Treatment of Otitis Externa	Completed	No Results Available	Otitis Externa	Drug: OTO-201 (ciprofloxacin)	Otonomy, Inc.	Both	6 Months to 80 Years (Child, Adult, Senior)	Phase 2	75	Industry	Interventional	Allocation: Randomized|Endpoint Classification: Safety Study|Intervention Model: Parallel Assignment|Masking: Open Label|Primary Purpose: Treatment	201-201506	July 28, 2015	2015-07-01	2015-11-01	January 21, 2016	January 2016	No Study Results Posted	null	2015-11-01	Safety as assessed by adverse events|Safety as assessed by otoscopic exams|Feasibility of administration|Clinical effect as assessed signs and symptoms of otitis externa	https://ClinicalTrials.gov/show/NCT02511561
Ear Diseases	45	NCT02541760	Monteleukast Versus Inhaled Mometasone for Treatment of Otitis Media With Effusion in Children	Completed	No Results Available	Otitis Media With Effiusion	Drug: Monteleukast|Drug: Mometasone	Hormozgan University of Medical Sciences	Both	2 Years to 6 Years (Child)	Phase 3	143	Other	Interventional	Allocation: Randomized|Endpoint Classification: Efficacy Study|Intervention Model: Parallel Assignment|Masking: Double Blind (Investigator, Outcomes Assessor)|Primary Purpose: Treatment	163	September 2, 2015	2014-04-01	2015-04-01	September 2, 2015	2015-09-01	No Study Results Posted	null	2015-03-01	Treatment response|Drug side effects	https://ClinicalTrials.gov/show/NCT02541760
Cholesteatoma, Middle Ear	1	NCT02554422	Objective Measurement of Ossicular Chain Mobility Using a Palpating Instrument Intraoperatively	Completed	No Results Available	Disorder of Middle Ear|Otosclerosis of Middle Ear|Cholesteatoma, Middle Ear	Device: PalpEar	Sensoptic SA	Both	18 Years and older (Adult, Senior)	99999	32	Industry	Interventional	Endpoint Classification: Safety Study|Intervention Model: Single Group Assignment|Masking: Open Label|Primary Purpose: Basic Science	2013-MD-0014	September 15, 2015	2013-12-01	2015-08-01	September 16, 2015	2015-09-01	No Study Results Posted	PalpEar	2015-02-01	Measurement of the ossicle mobility through the palpation force|Difference between normal and impaired ossicular chains	https://ClinicalTrials.gov/show/NCT02554422
Deafness	103	NCT02602171	Virtual Acoustic Localization Experiment	Active, not recruiting	No Results Available	Hearing Loss	Other: Oldenburger sentence test, localization test	University of Zurich	Both	18 Years to 70 Years (Adult, Senior)	99999	30	Other	Interventional	Allocation: Randomized|Intervention Model: Parallel Assignment|Masking: Single Blind (Subject)	DN_23_10_15	November 4, 2015	2015-04-01	2015-12-01	November 9, 2015	October 2015	No Study Results Posted	VALEEvE	2015-12-01	Oldenburger sentence test and localization test with 30 subjects|Differences in localization ability	https://ClinicalTrials.gov/show/NCT02602171
Otitis	175	NCT02610699	Community Pediatric Acceptability Study (CPAS)	Completed	No Results Available	Otitis	Other: Conventional otoscope|Other: Smartphone otoscope	Emory University|Georgia Institute of Technology|Children's Healthcare of Atlanta	Both	6 Months to 18 Years (Child, Adult)	99999	75	Other	Interventional	Allocation: Randomized|Endpoint Classification: Efficacy Study|Intervention Model: Crossover Assignment|Masking: Open Label|Primary Purpose: Health Services Research	IRB00074526	November 18, 2015	2014-11-01	2015-06-01	January 22, 2016	January 2016	No Study Results Posted	CPAS	2015-06-01	Rate of antibiotic prescription following otic examination with smartphone otoscope device compared to conventional otoscope device|Time of antibiotic filling following otic examination with smartphone otoscope device compared to conventional otoscope device smartphone otoscope device compared to conventional otoscope device|Rate of completion of antibiotic course following otic examination with …	https://ClinicalTrials.gov/show/NCT02610699
Ear Diseases	38	NCT02616458	The Impact of Ear Pain Anticipatory Guidance Counseling on Otitis Related Visits in a Low Income Population	Completed	No Results Available	Otitis Media	Other: ear pain counseling|Other: language power counseling	University of Colorado, Denver	Both	12 Months to 15 Months (Child)	99999	310	Other	Interventional	Allocation: Randomized|Intervention Model: Parallel Assignment|Masking: Single Blind (Outcomes Assessor)|Primary Purpose: Prevention	09-0270	November 11, 2015	2010-11-01	2015-08-01	November 30, 2015	2015-11-01	No Study Results Posted	null	2011-10-01	Number of Otitis related visits by site of care|Time from the initial index visit to the first otitis related visit.	https://ClinicalTrials.gov/show/NCT02616458
Ear Diseases	334	NCT02648542	The Effects of Compensatory Auditory Stimulation and Transcranial Direct Current Stimulation on Tinnitus Perception	Completed	No Results Available	Tinnitus	Other: Compensatory auditory stimulation|Device: transcranial direct current stimulation|Other: Combined CAS and tDCS|Other: Sham stimulation	Soterix Medical	Both	18 Years to 80 Years (Adult, Senior)	99999	17	Industry	Interventional	Allocation: Randomized|Endpoint Classification: Efficacy Study|Intervention Model: Crossover Assignment|Masking: Single Blind (Subject)|Primary Purpose: Treatment	CASTDCS001	December 30, 2015	2013-03-01	2014-07-01	January 5, 2016	January 2016	No Study Results Posted	null	2014-07-01	Reduction in minimum masking levels|Reduction in tinnitus percept as assessed via the visual analog test of tinnitus loudness	https://ClinicalTrials.gov/show/NCT02648542
Ear Diseases	206	NCT02718846	Isobide Solution and Meniace Tablets Compared to Monotherapy With Meniace Tablets	Completed	No Results Available	Meniere's Disease	Drug: Meniace|Drug: Isobide	Alvogen Korea	Both	20 Years to 80 Years (Adult, Senior)	Phase 4	220	Industry	Interventional	Allocation: Randomized|Endpoint Classification: Safety/Efficacy Study|Intervention Model: Parallel Assignment|Masking: Open Label|Primary Purpose: Treatment	KW-ISOBIDE_P4	March 21, 2016	2013-02-01	2015-05-01	March 23, 2016	March 2016	No Study Results Posted	null	2015-05-01	the number of vertigo episodes	https://ClinicalTrials.gov/show/NCT02718846
Deafness	83	NCT02845115	Surgical Optimizing of a Middle Ear Implant (MET )With Laser Velocimetry in Patients With Moderate to Severe Hearing Loss in Case of Failure of Conventional Equipment	Completed	No Results Available	Moderate to Severe Hearing Loss|Indication of Middle Ear Implant (MET)	Device: Conventional implantation|Device: optimized implantation with laser velocimetry	Hospices Civils de Lyon	Both	18 Years and older (Adult, Senior)	99999	2	Other	Interventional	Allocation: Randomized|Endpoint Classification: Efficacy Study|Intervention Model: Parallel Assignment|Masking: Double Blind (Subject, Outcomes Assessor)	2011679	July 20, 2016	2014-02-01	2015-08-01	July 22, 2016	July 2016	No Study Results Posted	IOM laser	2015-02-01	Change from Baseline hearing at 8 months post-implantation (hearing gain), measured by tone and speech audiometry|Number of surgical implantation performed for the surgical laser velocimetry optimization technique|description of adverse events throughout the study|Middle ear transfer function measured by laser velocimetry|Tone and speech audiometry in silence and in noise (dB)|Change in the quali…	https://ClinicalTrials.gov/show/NCT02845115
Ear Diseases	31	NCT02858388	Sinuclean Nebules 45 for Treatment of Pediatric Exudative Otitis Media	Completed	No Results Available	Otitis Media With Effusion	Device: Sinuclean Nebules 45|Other: Saline solution	Galsor S.r.l.|Catholic University of the Sacred Heart	Both	3 Years to 10 Years (Child)	Phase 3	70	Industry|Other	Interventional	Allocation: Randomized|Endpoint Classification: Safety/Efficacy Study|Intervention Model: Parallel Assignment|Masking: Double Blind (Subject, Caregiver, Investigator, Outcomes Assessor)|Primary Purpose: Treatment	OME01-2014	June 26, 2016	2015-01-01	2015-12-01	August 3, 2016	2016-08-01	No Study Results Posted	null	2015-09-01	Resolution of tympanic effusion|Complete auditory recovery	https://ClinicalTrials.gov/show/NCT02858388
Deafness	34	NCT02877329	Internet-delivered ACT for Treating the Psychological Effects of Hearing Loss	Completed	No Results Available	Hearing Loss	Behavioral: Internet-delivered ACT	Linkoeping University	Both	18 Years to 110 Years (Adult, Senior)	99999	58	Other	Interventional	Allocation: Randomized|Endpoint Classification: Efficacy Study|Intervention Model: Parallel Assignment|Masking: Open Label|Primary Purpose: Treatment	FAS-IT_2009-0055_ACTHÖR	April 5, 2014	2014-02-01	2015-05-01	August 19, 2016	2016-08-01	No Study Results Posted	null	2015-05-01	The Hearing Handicap Inventory for Elderly-Screening, change between pre and post treatment|Patient Health Questionnaire Depression 9 (PHQ9), change between pre and post treatment|Generalized Anxiety Disorder 7 (GAD7), change between pre and post treatment|Quality of Life Inventory (QOLI), change between pre and post treatment|Hearing Acceptance Questionnaire (HAQ), change between pre and post tr…	https://ClinicalTrials.gov/show/NCT02877329
Ear Diseases	4	NCT02896764	Interest of the Cone-beam Computed Tomography in the Imagery of the Middle Ear	Completed	No Results Available	Ear Diseases	Device: Cone-beam CT	Fondation Ophtalmologique Adolphe de Rothschild	Both	18 Years and older (Adult, Senior)	99999	61	Other	Interventional	Intervention Model: Single Group Assignment|Masking: Open Label|Primary Purpose: Diagnostic	MWS_2014_14	September 7, 2016	2014-10-01	99999	September 7, 2016	2016-09-01	No Study Results Posted	ECCO1	2015-02-01	Sensitivity of the cone-beam CT vs CT scan	https://ClinicalTrials.gov/show/NCT02896764
Deafness	120	NCT02951715	Improvement of Tinnitus After Oral Zinc on Patients With Noise-induced Hearing Loss	Completed	No Results Available	Hearing Loss, Noise-Induced|Tinnitus, Noise Induced|Zinc Deficiency	Drug: zinc gluconate	Chang Gung Memorial Hospital|Chang Gung University	Both	20 Years to 80 Years (Adult, Senior)	99999	20	Other	Interventional	Endpoint Classification: Safety/Efficacy Study|Intervention Model: Single Group Assignment|Masking: Open Label|Primary Purpose: Treatment	102-3893A3	October 31, 2016	2013-12-01	2014-12-01	October 31, 2016	October 2016	No Study Results Posted	null	2014-12-01	Tinnitus Handicap Inventory (THI)|Serum zinc level|Pure tone audiometry (PTA)|Speech discrimination|Distortion product otoacoustic emissions (DPOAE)|Pitch of tinnitus|Loudness of tinnitus|Tinnitus loudness level (dB SL)	https://ClinicalTrials.gov/show/NCT02951715
Ear Diseases	692	NCT02963896	Vertigo Perception and Quality of Life in Patients After Surgical Treatment of Vestibular Schwannoma	Completed	No Results Available	Vestibular Schwannoma	Drug: gentamicin	University Hospital, Motol	Both	Child, Adult, Senior	99999	20	Other	Interventional	Intervention Model: Single Group Assignment|Masking: Open Label|Primary Purpose: Supportive Care	13476 FN Motol	November 1, 2016	2014-01-01	2015-12-01	November 14, 2016	2016-11-01	No Study Results Posted	ITG	2015-12-01	The GBI questionnaire|The GHSI questionnaire|The DHI questionnaire	https://ClinicalTrials.gov/show/NCT02963896
